# Supplementary material for: Differently Expressed Circular RNAs in Lacrimal Sacs From Patients With Chronic Dacryocystitis
Source: Front Genet. 2022 Feb 28;13:834111. doi: 10.3389/fgene.2022.834111 (PMC8918544; doi:10.3389/fgene.2022.834111)
Supplement: Supplementary file 1 [file DataSheet1.ZIP]

Archive with 5 entries (4 files):
- Supplementary tables/
- Supplementary tables/Table S2 Differentially_Expressed_circRNA.xlsx
- __MACOSX/Supplementary tables/._Table S2 Differentially_Expressed_circRNA.xlsx
- Supplementary tables/Table S1 Differentially_Expressed_mRNA.xlsx
- __MACOSX/Supplementary tables/._Table S1 Differentially_Expressed_mRNA.xlsx
