# Supplementary material for: Differently Expressed Circular RNAs in Lacrimal Sacs From Patients With Chronic Dacryocystitis
Source: Front Genet. 2022 Feb 28;13:834111. doi: 10.3389/fgene.2022.834111 (PMC8918544; doi:10.3389/fgene.2022.834111)
Supplement: Supplementary file 1 [file DataSheet1.ZIP › Supplementary tables/Table S2 Differentially_Expressed_circRNA.xlsx]

## Sheet: Test_vs_Control_up
circRNA_ID	Locus	Gene_Name	Source	Length	Exons_Num	Genomic_Length	Flank_Intron	Gene_ID	Trans_ID	RefSeq_ID	Samples	Annotation	circRNA_Study	log2FC	Fold_Change	p_value	q_value	Test_CPM	Control_CPM	N1	N2	N3	CD1	CD2	CD3
hsa_circ_0001173	chr20:57014000-57016139:+	VAPB	circBase	258	2	2139	chr20:57009761-57014000|chr20:57016139-57019132	ENSG00000124164.15_2	ENST00000475243.5_1	NM_004738	HEK293, cd_19, Hs68_RNase, Hs68_control, Nhek, K562, Huvec, Hepg2, Helas3, H1hesc, Gm12878, Bj, Ag04450, A549, Sknshra, SY5Y_exp2_D0, diencephalon, Sy5y_exp1_D4, cerebellum, Sy5y_exp1_D0, occipital_lobe, frontal_cortex, Sy5y_exp1_D2, parietal_lobe, temporal_lobe, SY5Y_exp2_D4, chondrocytes, WAS2, ada_scid, osteocytes, adipose, decidua, vena_cava, umbilical_cord, muscle, neutophils, platelets, MSC	ANNOTATED, CDS, coding, INTERNAL, OVCODE, OVEXON	Jeck2013, Maass2017, Memczak2013, Rybak2015, Salzman2013	6.35661	81.9465	0.0120166	0.995709	10.1535	3.7969	0	0	0	600.585	1099.81	1679.41
hsa_circ_0001460	chr4:178274461-178281831:+	NEIL3	circBase	596	2	7370	chr4:178272703-178274461|chr4:178281831-178283442	ENSG00000109674.3_2	ENST00000264596.3_1	NM_018248	HEK293, cd_19, neutr, K562, Huvec, Hepg2, Helas3, H1hesc, Gm12878, Bj, Ag04450, A549, Nhek, Nhlf, Sknshra, SY5Y_exp2_D0, diencephalon, Sy5y_exp1_D4, cerebellum, Sy5y_exp1_D0, occipital_lobe, frontal_cortex, Sy5y_exp1_D2, parietal_lobe, temporal_lobe, WAS2, MSC_047, LCL, neutophils, platelets	ANNOTATED, CDS, coding, INTERNAL	Maass2017, Memczak2013, Rybak2015, Salzman2013	6.35179	81.6733	0.012021	0.995709	10.1487	3.7969	0	0	0	150.146	2042.5	1212.91
hsa_circ_0036997	chr15:93540186-93545547:+	CHD2	circBase	683	5	5361	chr15:93536228-93540186|chr15:93545547-93547846	ENSG00000173575.20_1	ENST00000626874.2_1	NM_001271	K562, diencephalon, cerebellum, Sy5y_exp1_D0, frontal_cortex, Sy5y_exp1_D2, parietal_lobe, SY5Y_exp2_D8, temporal_lobe, chondrocytes, cortex, platelets	ANNOTATED, CDS, coding, INTERNAL, OVCODE, OVERLAPTX, OVEXON	Maass2017, Rybak2015, Salzman2013	6.31132	79.4138	0.0126767	0.995709	10.1082	3.7969	0	0	0	1051.02	1099.81	1119.61
hsa_circ_0004087	chr16:80718434-80719026:-	CDYL2	circBase	592	1	592	chr16:80667133-80718434|chr16:80719026-80838046	ENSG00000166446.14_3	ENST00000570137.6_1	NM_152342	Hs68_RNase, Hs68_control, diencephalon, cerebellum, occipital_lobe, frontal_cortex, parietal_lobe, temporal_lobe, EPC, chondrocytes, WAS2, cortex, HUAEC, placenta	ANNOTATED, CDS, coding, INTERNAL, OVCODE, OVEXON	Jeck2013, Maass2017, Rybak2015	6.30578	79.1093	0.0127967	0.995709	10.1027	3.7969	0	0	0	0	157.116	3078.92
hsa_circ_0033126	chr14:97026985-97029230:+	PAPOLA	circBase	138	2	2245	chr14:97022750-97026985|chr14:97029230-97031291	ENSG00000090060.17_2	ENST00000216277.12_1	NM_032632	Nhek, K562, Huvec, Hsmm, Hepg2, Helas3, H1hesc, Gm12878, Bj, Ag04450, A549, Sknshra, diencephalon, cerebellum, Sy5y_exp1_D0, occipital_lobe, frontal_cortex, Sy5y_exp1_D2, parietal_lobe, temporal_lobe, WAS2, platelets	ANNOTATED, CDS, coding, INTERNAL, OVCODE, OVEXON	Maass2017, Rybak2015, Salzman2013	6.18237	72.624	0.0181327	0.995709	9.97928	3.7969	0	0	0	0	942.693	2052.61
hsa_circ_0001516	chr5:96437462-96438798:+	LIX1	circBase	443	2	1336	chr5:96424908-96437462|chr5:96438798-96518711	ENSG00000251513.2_3	ENST00000504578.2_1	NM_153234	cd_19	ANTISENSE, coding, INTERNAL, intronic	Memczak2013	6.10214	68.6952	0.0217017	0.995709	9.89904	3.7969	0	0	0	0	0	2799.02
hsa_circ_0001682	chr7:23023562-23030758:-	FAM126A	circBase	181	2	7196	chr7:23018067-23023562|chr7:23030758-23053543	ENSG00000122591.11_2	ENST00000432176.6_1	NM_032581	cd_19, Hs68_RNase, Hs68_control, diencephalon, occipital_lobe, frontal_cortex, parietal_lobe, temporal_lobe	ANNOTATED, CDS, coding, INTERNAL, OVCODE, OVEXON, UTR5	Jeck2013, Memczak2013, Rybak2015	5.97896	63.0736	0.0290682	0.995709	9.77587	3.7969	0	0	0	1201.17	628.462	746.405
hsa_circ_0002681	chr10:70547683-70548085:+	CCAR1	circBase	307	2	402	chr10:70546449-70547683|chr10:70548085-70549466	ENSG00000060339.13_3	ENST00000630771.2_1	NM_018237	Hs68_RNase, Hs68_control, K562, diencephalon, cerebellum, occipital_lobe, frontal_cortex, Sy5y_exp1_D2, parietal_lobe, temporal_lobe, ada_scid, platelets	ANNOTATED, CDS, coding, INTERNAL, OVCODE, OVEXON	Jeck2013, Maass2017, Rybak2015, Salzman2013	5.87408	58.6508	0.0378076	0.995709	9.67098	3.7969	0	0	0	75.0731	942.693	1399.51
hsa_circ_0001395	chr4:17816475-17816981:+	NCAPG	circBase	231	2	506	chr4:17814768-17816475|chr4:17816981-17818883	ENSG00000109805.9_2	ENST00000251496.6_1	NM_022346	cd_19, Hs68_RNase, Hs68_control, SY5Y_exp2_D0, diencephalon, cerebellum, Sy5y_exp1_D0, occipital_lobe, frontal_cortex, Sy5y_exp1_D2, parietal_lobe, neutophils, platelets	ANNOTATED, CDS, coding, INTERNAL, OVCODE, OVEXON	Jeck2013, Maass2017, Memczak2013, Rybak2015	5.85039	57.6958	0.0389691	0.995709	9.6473	3.7969	0	0	0	1051.02	942.693	373.203
chr4:129960195-130003528:-	chr4:129960195-130003528:-	SCLT1	CIRCexplorer2	256	4	43333	chr4:129925031-129960195|chr4:130003528-130014224	ENSG00000151466.11_3	ENST00000281142.9_3	NA	NA	NA	NA	5.83699	57.1622	0.0425758	0.995709	9.63389	3.7969	0	0	0	450.439	0	1866.01
hsa_circ_0006501	chr7:101870646-101870949:+	CUX1	circBase	303	1	303	chr7:101848450-101870646|chr7:101870949-101877331	ENSG00000257923.9_3	ENST00000360264.7_1	NM_001202543	Hs68_RNase, Hs68_control, Nhek, K562, Hsmm, Hepg2, Helas3, H1hesc, Gm12878, Bj, Ag04450, A549, Nhlf, Sknshra, Mcf7, SY5Y_exp2_D0, diencephalon, Sy5y_exp1_D4, cerebellum, Sy5y_exp1_D0, occipital_lobe, frontal_cortex, Sy5y_exp1_D2, parietal_lobe, SY5Y_exp2_D8, temporal_lobe, SY5Y_exp2_D4, adipose, VSMC, right_atrium, neutophils, platelets	ANNOTATED, CDS, coding, INTERNAL, OVCODE, OVEXON	Jeck2013, Maass2017, Rybak2015, Salzman2013	5.80456	55.8918	0.0437754	0.995709	9.60147	3.7969	0	0	0	150.146	2199.62	0
hsa_circ_0001890	chr9:128419929-128434922:-	MAPKAP1	circBase	567	3	14993	chr9:128348006-128419929|chr9:128434922-128469249	ENSG00000119487.16_3	ENST00000373511.6_1	NM_001006617	HEK293, cd_19, SY5Y_exp2_D0, diencephalon, Sy5y_exp1_D4, cerebellum, Sy5y_exp1_D0, occipital_lobe, frontal_cortex, Sy5y_exp1_D2, parietal_lobe, temporal_lobe, WAS2, vena_cava, LCL, platelets	ANNOTATED, CDS, coding, INTERNAL, UTR5	Maass2017, Memczak2013, Rybak2015	5.76416	54.3481	0.0496825	0.995709	9.56106	3.7969	0	0	0	1051.02	314.231	839.706
hsa_circ_0007881	chr12:96692646-96694138:-	CDK17	circBase	172	2	1492	chr12:96691499-96692646|chr12:96694138-96704829	ENSG00000059758.7_3	ENST00000261211.7_1	NM_001170464	Hs68_RNase, Hs68_control, K562, Huvec, Ag04450, diencephalon, cerebellum, occipital_lobe, frontal_cortex, parietal_lobe, chondrocytes, WAS2, adipose, decidua, neutophils, platelets	ANNOTATED, CDS, coding, INTERNAL, OVCODE, OVEXON	Jeck2013, Maass2017, Rybak2015, Salzman2013	4.52492	23.0216	0.00488391	0.995709	11.1198	6.59491	0	240.317	0	3002.93	2513.85	1119.61
chr17:76000250-76001160:+	chr17:76000250-76001160:+	TNRC6C	CIRCexplorer2	122	2	910	chr17:75955350-76000250|chr17:76001160-76027596	ENSG00000078687.17_3	ENST00000636222.1_1	NA	NA	NA	NA	4.21638	18.5891	0.00975255	0.995709	10.8679	6.65155	265.852	0	0	300.293	0	5224.84
hsa_circ_0008267	chr3:195415403-195416309:+	SDHAP2	circBase	365	2	906	chr3:195410736-195415403|chr3:195416309-195423231	ENSG00000242086.8_3	ENST00000600527.5_1	NR_003265	Hs68_RNase, Hs68_control, diencephalon, occipital_lobe, frontal_cortex, parietal_lobe, temporal_lobe	ALT_DONOR, downstream_end, ncRNA, OVEXON	Jeck2013, Rybak2015	4.15005	17.7537	0.0498869	0.995709	9.94051	5.79046	0	120.159	0	1201.17	471.347	1212.91
hsa_circ_0105760	chr16:67663300-67663436:+	CTCF	circBase	136	1	136	chr16:67662455-67663300|chr16:67663436-67670592	ENSG00000102974.14_2	ENST00000264010.8_1	NM_006565	diencephalon	ANNOTATED, CDS, coding, INTERNAL, OVCODE, OVEXON	Rybak2015	3.73105	13.2787	0.0164146	0.995709	10.8867	7.15563	0	0	389.053	2777.71	0	2799.02
hsa_circ_0140866	chr10:70530962-70532856:+	CCAR1	circBase	352	2	1894	chr10:70525836-70530962|chr10:70532856-70545892	ENSG00000060339.13_3	ENST00000630771.2_1	ENST00000265872.6	platelets	ANNOTATED, CDS, coding, INTERNAL, OVCODE, OVERLAPTX, OVEXON	Maass2017	3.67692	12.7898	0.0391384	0.995709	10.3154	6.63852	0	0	259.368	1276.24	1099.81	1399.51
chr15:44843073-44843720:+	chr15:44843073-44843720:+	EIF3J	CIRCexplorer2	147	2	647	chr15:44829625-44843073|chr15:44843720-44846750	ENSG00000104131.12_3	ENST00000261868.9_1	NA	NA	NA	NA	3.52408	11.5041	0.00132916	0.995709	13.5434	10.0194	398.777	600.793	2074.95	8408.19	17439.8	9983.17
hsa_circ_0004792	chr10:120797749-120797951:-	EIF3A	circBase	202	1	202	chr10:120796821-120797749|chr10:120797951-120801505	ENSG00000107581.12_2	ENST00000369144.7_1	NM_003750	Hs68_RNase, Hs68_control, diencephalon, frontal_cortex, temporal_lobe	ANNOTATED, CDS, coding, INTERNAL, OVCODE, OVEXON	Jeck2013, Rybak2015	2.78318	6.8837	0.039243	0.995709	11.394	8.61084	265.852	600.793	259.368	3978.88	2356.73	1679.41
hsa_circ_0001062	chr2:113057425-113057606:+	ZC3H6	circBase	181	1	181	chr2:113033603-113057425|chr2:113057606-113060805	ENSG00000188177.13_2	ENST00000409871.5_1	NM_198581	cd_19, SY5Y_exp2_D0, diencephalon, Sy5y_exp1_D4, cerebellum, Sy5y_exp1_D0, occipital_lobe, frontal_cortex, Sy5y_exp1_D2, parietal_lobe, SY5Y_exp2_D8, temporal_lobe, WAS2, cortex, adipose, decidua, vena_cava, right_atrium, umbilical_cord, muscle, neutophils, platelets	ANNOTATED, CDS, coding, INTERNAL	Maass2017, Memczak2013, Rybak2015	1.97696	3.93664	0.0371612	0.995709	14.6938	12.7168	4652.4	5647.45	9856	29278.5	20582.1	29576.3

## Sheet: Test_vs_Control_down
circRNA_ID	Locus	Gene_Name	Source	Length	Exons_Num	Genomic_Length	Flank_Intron	Gene_ID	Trans_ID	RefSeq_ID	Samples	Annotation	circRNA_Study	log2FC	Fold_Change	p_value	q_value	Test_CPM	Control_CPM	N1	N2	N3	CD1	CD2	CD3
chr2:179546387-179548809:-	chr2:179546387-179548809:-	TTN	CIRCexplorer2	450	4	2422	chr2:179546177-179546387|chr2:179548809-179549056	ENSG00000155657.26_3	ENST00000342992.10_3	NA	NA	NA	NA	-6.11298	0.0144481	0.0216537	0.995709	3.7969	9.90988	2126.81	720.951	0	0	0	0
chr19:45916934-45924651:-	chr19:45916934-45924651:-	ERCC1	CIRCexplorer2	738	7	7717	chr19:45912983-45916934|chr19:45924651-45926527	ENSG00000012061.15_3	ENST00000300853.7_1	NA	NA	NA	NA	-6.015	0.0154634	0.0282096	0.995709	3.7969	9.8119	0	2643.49	0	0	0	0
hsa_circ_0021727	chr11:35222628-35226187:+	CD44	circBase	360	3	3559	chr11:35219793-35222628|chr11:35226187-35227658	ENSG00000026508.17_4	ENST00000415148.6_1	NM_000610	K562, Nhek	ANNOTATED, CDS, coding, INTERNAL, OVCODE, OVEXON	Salzman2013	-4.51476	0.0437442	0.0235513	0.995709	5.7537	10.2685	0	1321.74	2334.32	0	157.116	0
chr1:228451816-228452092:+	chr1:228451816-228452092:+	OBSCN	CIRCexplorer2	276	1	276	chr1:228444627-228451816|chr1:228452092-228456230	ENSG00000154358.20_3	ENST00000284548.15_1	NA	NA	NA	NA	-3.06726	0.119306	0.0427082	0.995709	7.8698	10.9371	1063.41	1922.54	2853.05	0	314.231	373.203
hsa_circ_0115476	chr20:51870037-51873110:+	TSHZ2	circBase	3073	1	3073	chr20:51589872-51870037|chr20:51873110-52103682	ENSG00000182463.15_3	ENST00000371497.9_1	NM_173485	cerebellum	ANNOTATED, CDS, coding, INTERNAL, OVCODE, OVERLAPTX, OVEXON, UTR3	Rybak2015	-3.00506	0.124562	0.0156611	0.995709	8.74938	11.7544	3456.07	5046.66	1815.58	450.439	0	746.405
