# Supplementary material for: Differently Expressed Circular RNAs in Lacrimal Sacs From Patients With Chronic Dacryocystitis
Source: Front Genet. 2022 Feb 28;13:834111. doi: 10.3389/fgene.2022.834111 (PMC8918544; doi:10.3389/fgene.2022.834111)
Supplement: Supplementary file 1 [file DataSheet1.ZIP › Supplementary tables/Table S1 Differentially_Expressed_mRNA.xlsx]

## Sheet: diff_exp_mRNA_up
Track_id	Gene_Name	Locus	Strand	Gene_Type	log2FC	Fold_Change	p_value	q_value	Test_FPKM	Control_FPKM	CD1	CD2	CD3	N1	N2	N3
ENSG00000206172.8_2	HBA1	chr16:226679-227521	+	protein_coding	3.87049	14.6262	0.0469387	0.401956	7.16197	3.29148	442.458	181.111	35.3677	26.8094	8.63297	2.50392
ENSG00000188536.12_2	HBA2	chr16:222846-223709	+	protein_coding	3.67919	12.81	0.0381109	0.382989	6.27274	2.59355	194.938	104.811	21.2945	14.0467	5.10963	1.39193
ENSG00000100985.7_2	MMP9	chr20:44637547-44645200	+	protein_coding	3.63552	12.428	0.030652	0.369125	4.41329	0.777764	4.82865	19.0884	81.6191	0.90703	0.775597	0.488295
ENSG00000213402.2_3	PTPRCAP	chr11:67202981-67205538	-	protein_coding	3.60172	12.1402	0.0209562	0.348219	3.99124	0.389516	4.5063	14.5112	46.0915	0	1.24785	0
ENSG00000106483.11_2	SFRP4	chr7:37945534-38065297	-	protein_coding	3.58594	12.0081	0.0321329	0.371326	6.28621	2.70027	228.527	21.4612	91.2043	6.55286	2.2185	10.2934
ENSG00000156234.7_2	CXCL13	chr4:78432907-78532988	+	protein_coding	3.42839	10.7659	0.0247318	0.357585	4.89792	1.46952	19.587	13.8843	85.4844	3.99046	2.3675	0.26376
ENSG00000108821.13_3	COL1A1	chr17:48260650-48278993	-	protein_coding	3.2275	9.36643	0.0218795	0.349409	6.71495	3.48745	32.4125	126.949	270.177	11.1637	9.9608	9.58209
ENSG00000227507.2_2	LTB	chr6:31548302-31550299	-	protein_coding	3.19668	9.16843	0.0287639	0.364009	3.84682	0.650142	3.90064	12.0207	45.6805	0.321633	0.959197	0.492616
ENSG00000165168.7_3	CYBB	chrX:37639264-37672714	+	protein_coding	3.19095	9.13213	0.00403589	0.275173	5.77802	2.58707	36.5784	37.8516	112.168	6.14515	4.65025	4.37373
ENSG00000188404.8_2	SELL	chr1:169659808-169680839	-	protein_coding	3.16826	8.98965	0.0208933	0.348219	4.9862	1.81793	19.0006	19.5005	76.657	6.20599	2.23124	0.882331
ENSG00000169508.6_2	GPR183	chr13:99946784-99959659	-	protein_coding	3.10795	8.62157	0.0199947	0.347937	4.76728	1.65933	42.1321	7.86979	51.7922	2.14786	2.84019	1.60708
ENSG00000163563.7_3	MNDA	chr1:158801107-158819296	+	protein_coding	3.09252	8.52984	1.94965e-05	0.0456999	4.94359	1.85107	30.5417	30.8867	27.9743	3.27335	2.22566	2.40641
ENSG00000168542.14_3	COL3A1	chr2:189839046-189877472	+	protein_coding	3.06873	8.39037	0.0168726	0.338358	6.93899	3.87026	62.7047	83.961	340.307	18.3096	10.6352	12.9202
ENSG00000162511.7_2	LAPTM5	chr1:31205316-31230667	-	protein_coding	3.0301	8.16866	0.00559134	0.284927	5.99489	2.96479	34.2411	57.5245	124.757	8.08644	5.23999	7.39251
ENSG00000216490.3_3	IFI30	chr19:18283972-18288927	+	protein_coding	3.02689	8.15053	0.0328491	0.372773	5.36222	2.33533	11.3462	54.9115	99.8172	5.93224	4.25397	2.52898
ENSG00000139193.3_3	CD27	chr12:6554033-6560884	+	protein_coding	3.01676	8.09347	0.00949189	0.309637	4.12571	1.10895	16.5875	7.23725	35.7197	0.73454	1.60495	1.22074
ENSG00000197629.5_2	MPEG1	chr11:58975983-58980424	-	protein_coding	3.00075	8.00418	0.00320317	0.269492	5.35958	2.35882	33.7592	24.7384	76.3623	4.17397	4.27996	3.94056
ENSG00000160791.13_3	CCR5	chr3:46412345-46417697	+	protein_coding	2.95913	7.77654	0.00271696	0.256914	3.10866	0.149532	8.38382	3.86762	13.0509	0.0468544	0.126332	0.157412
ENSG00000213886.3_3	UBD	chr6:29523292-29527702	-	protein_coding	2.90176	7.47336	0.0261971	0.358608	4.12289	1.22114	9.138	8.355	54.7632	1.50881	1.36311	1.1372
ENSG00000142227.10_3	EMP3	chr19:48824766-48833810	+	protein_coding	2.90087	7.46875	0.013034	0.322825	4.2488	1.34793	8.70004	37.3445	17.4743	0.59906	1.67991	2.84873
ENSG00000128340.14_3	RAC2	chr22:37621301-37640488	-	protein_coding	2.88967	7.41103	0.010383	0.315482	4.02867	1.13899	7.41194	17.1148	27.5311	0.487467	2.5786	1.00656
ENSG00000174807.3_2	CD248	chr11:66081958-66084515	-	protein_coding	2.88259	7.37471	0.0104256	0.315482	4.93213	2.04954	18.9375	68.4625	19.5463	3.00546	2.22506	4.49199
ENSG00000179388.8_2	EGR3	chr8:22545172-22550815	-	protein_coding	2.84648	7.19243	0.00125235	0.216082	4.1924	1.34592	19.4385	22.865	11.5286	2.34966	1.40737	1.03677
ENSG00000204472.12_3	AIF1	chr6:31582961-31584798	+	protein_coding	2.84457	7.18291	0.00595216	0.284927	5.73289	2.88833	35.7882	36.6149	107.705	7.93728	5.7776	5.70096
ENSG00000115956.9_2	PLEK	chr2:68592305-68624585	+	protein_coding	2.84317	7.17597	0.00735512	0.295746	4.57094	1.72776	11.5963	23.143	43.1501	3.44986	2.00274	1.71932
ENSG00000154096.13_2	THY1	chr11:119288088-119295695	-	protein_coding	2.81553	7.03978	0.0119271	0.322181	3.30987	0.494342	3.13049	13.7933	14.9605	0.532984	0.194711	0.526282
ENSG00000078589.12_2	P2RY10	chrX:78200829-78217451	+	protein_coding	2.81442	7.03434	0.0454178	0.398616	3.28076	0.46635	13.2827	1.60599	23.6628	0.268482	0.338298	0.553527
ENSG00000011600.11_2	TYROBP	chr19:36395303-36399197	-	protein_coding	2.8033	6.98037	0.00472449	0.276871	4.50616	1.70286	10.789	33.2272	28.0818	2.67628	1.77688	2.37964
ENSG00000136167.13_3	LCP1	chr13:46700055-46786006	-	protein_coding	2.79061	6.91924	0.011996	0.322535	5.72862	2.93801	30.6114	38.037	119.82	8.82305	6.86627	4.82464
ENSG00000271503.5_2	CCL5	chr17:34198495-34207797	-	protein_coding	2.70531	6.52199	0.014715	0.326488	4.44398	1.73867	21.7719	13.9896	29.2083	0.560287	2.77324	5.31327
ENSG00000182492.15_2	BGN	chrX:152760397-152775012	+	protein_coding	2.7007	6.50118	0.0192176	0.346839	5.52268	2.82198	21.1663	113.462	37.2931	7.15334	4.78767	6.49309
ENSG00000139329.4_2	LUM	chr12:91496406-91505608	-	protein_coding	2.67452	6.38425	0.0232393	0.353466	5.02864	2.35413	29.337	13.0194	80.7739	4.69887	3.2733	4.48829
ENSG00000173369.15_2	C1QB	chr1:22979255-22988031	+	protein_coding	2.6658	6.34579	0.00367143	0.269869	4.95363	2.28783	16.9805	35.6682	44.1313	4.03339	2.91546	4.9084
ENSG00000140379.7_2	BCL2A1	chr15:80253231-80263788	-	protein_coding	2.64148	6.23971	0.00184725	0.231962	4.06471	1.42323	11.2889	19.6175	17.4948	2.95197	1.17906	1.23986
ENSG00000187474.4_2	FPR3	chr19:52298416-52329442	+	protein_coding	2.63487	6.21118	0.0141683	0.326488	4.2169	1.58204	14.8947	8.55792	41.328	2.29107	1.86429	1.84686
ENSG00000158481.12_2	CD1C	chr1:158259576-158263420	+	protein_coding	2.63243	6.20068	0.0147914	0.326488	2.9144	0.281975	13.1666	2.30754	8.14522	0	0.232648	0.458174
ENSG00000159189.11_2	C1QC	chr1:22970123-22974603	+	protein_coding	2.63046	6.19224	0.0229749	0.353466	4.42837	1.79791	8.30106	29.062	34.6997	1.65437	1.59271	5.10879
ENSG00000254709.7_3	IGLL5	chr22:23229960-23238287	+	protein_coding	2.62281	6.15947	0.0472837	0.401958	8.75082	6.12801	649.237	149.714	814.735	124.039	75.4115	34.8048
ENSG00000117091.9_2	CD48	chr1:160648536-160681641	-	protein_coding	2.61807	6.13927	0.00883509	0.302116	3.69719	1.07912	8.73016	7.13845	26.557	1.11755	1.081	1.14012
ENSG00000077984.5_2	CST7	chr20:24929866-24940564	+	protein_coding	2.61789	6.13852	0.0107594	0.318267	3.64254	1.02465	10.364	6.04292	23.3366	1.50714	0.427668	1.35261
ENSG00000158869.10_2	FCER1G	chr1:161185024-161190489	+	protein_coding	2.61702	6.13482	0.0158981	0.330104	5.02819	2.41117	13.75	43.7694	51.6181	6.92525	2.88831	3.88347
ENSG00000198851.9_2	CD3E	chr11:118175260-118186890	+	protein_coding	2.59831	6.05579	0.0224699	0.352143	3.69541	1.0971	4.77575	10.7694	30.9836	0.985681	1.13668	1.30744
ENSG00000105369.9_3	CD79A	chr19:42381190-42385439	+	protein_coding	2.58946	6.01872	0.00975882	0.311455	4.71855	2.1291	31.0241	12.3556	41.6716	2.47916	5.05193	2.97556
ENSG00000134817.10_2	APLNR	chr11:57001051-57004788	-	protein_coding	2.58852	6.01479	0.00113085	0.21303	2.9202	0.331686	4.37575	7.26579	8.76071	0.197615	0.0501755	0.584759
ENSG00000164692.17_2	COL1A2	chr7:94023873-94060544	+	protein_coding	2.54304	5.82818	0.0143124	0.326488	6.01298	3.46993	34.2781	55.2565	134.7	12.8059	7.1657	11.0671
ENSG00000168685.14_2	IL7R	chr5:35852797-35879705	+	protein_coding	2.54071	5.81877	0.0322566	0.371326	5.28345	2.74273	37.163	15.0635	95.3703	3.8369	7.89906	5.96663
ENSG00000196611.4_2	MMP1	chr11:102660651-102668891	-	protein_coding	2.53372	5.79065	0.017281	0.340502	3.77376	1.24003	5.97125	11.0725	29.4042	1.92468	1.39604	0.880556
ENSG00000081237.18_3	PTPRC	chr1:198607801-198726412	+	protein_coding	2.51773	5.72679	0.0232787	0.353466	5.71072	3.19299	55.7177	22.2037	108.148	12.3716	6.18504	6.96063
ENSG00000115414.18_3	FN1	chr2:216225163-216300895	-	protein_coding	2.51624	5.72091	0.0117396	0.321537	5.46951	2.95326	23.3583	38.3093	89.8478	8.38314	6.26146	5.81851
ENSG00000085265.10_2	FCN1	chr9:137797736-137809809	-	protein_coding	2.51607	5.72021	0.0187343	0.345772	3.11831	0.602239	3.14741	8.4975	15.6236	1.26427	0.414081	0.0926296
ENSG00000116824.4_2	CD2	chr1:117297007-117311850	+	protein_coding	2.51428	5.71314	0.0245897	0.357585	4.09968	1.5854	18.0988	5.94286	37.0047	1.75538	2.01967	2.24802
ENSG00000169136.10_3	ATF5	chr19:50431959-50437192	+	protein_coding	2.49745	5.64686	0.00173315	0.225953	3.49517	0.997725	6.54456	14.9868	10.8866	1.24222	0.715771	1.06966
ENSG00000186407.6_3	CD300E	chr17:72606026-72619877	-	protein_coding	2.49672	5.644	0.0375584	0.381819	3.13259	0.63587	2.68727	20.6849	7.43618	1.49952	0.287893	0.165499
ENSG00000162745.10_2	OLFML2B	chr1:161952982-161993644	-	protein_coding	2.48082	5.58215	0.0110612	0.320165	4.35392	1.8731	10.733	22.05	30.6156	4.06387	1.24086	3.33193
ENSG00000143119.12_2	CD53	chr1:111415776-111442550	+	protein_coding	2.4738	5.55505	0.0151668	0.326488	4.60635	2.13255	19.9023	13.0827	48.0992	5.33571	2.14259	3.23452
ENSG00000167286.9_2	CD3D	chr11:118209669-118213459	-	protein_coding	2.47046	5.5422	0.0345335	0.374025	3.408	0.937545	7.96065	3.56625	28.2304	0.909887	0.804871	1.03814
ENSG00000121966.6_2	CXCR4	chr2:136871919-136875735	-	protein_coding	2.46894	5.53636	0.0275919	0.361898	5.99741	3.52847	81.5272	24.3324	123.717	7.41649	11.4576	13.6542
ENSG00000162894.11_3	FCMR	chr1:207077731-207096592	-	protein_coding	2.46298	5.51356	0.0232137	0.353466	4.24213	1.77915	20.5854	6.85297	38.9793	2.64332	2.58167	2.09849
ENSG00000082074.15_4	FYB1	chr5:39105338-39274630	-	protein_coding	2.46074	5.50499	0.0167439	0.337471	5.34224	2.8815	36.0713	21.1649	80.2499	10.1696	4.89805	5.07452
ENSG00000237541.3_2	HLA-DQA2	chr6:32709119-32714992	+	protein_coding	2.43024	5.38983	0.0337562	0.373573	3.44904	1.0188	5.36052	7.81891	22.2214	1.52283	2.29748	0
ENSG00000186517.13_2	ARHGAP30	chr1:161016736-161039760	-	protein_coding	2.41795	5.34411	0.0157756	0.32925	5.13053	2.71258	27.8008	28.9442	48.8438	2.83975	4.40708	12.5655
ENSG00000178562.17_2	CD28	chr2:204571198-204603635	+	protein_coding	2.41379	5.32872	0.0237303	0.353791	3.12429	0.710504	9.24486	2.66845	16.6412	0.552697	0.425243	0.980038
ENSG00000106333.12_2	PCOLCE	chr7:100199800-100205798	+	protein_coding	2.41311	5.32621	0.0257028	0.357723	3.83705	1.42394	6.36306	28.2332	12.5601	1.6599	0.682893	3.31543
ENSG00000172061.8_2	LRRC15	chr3:194075976-194090472	-	protein_coding	2.40713	5.30419	0.0149359	0.326488	2.9783	0.571166	2.56671	10.3547	11.0845	0.789439	0.373745	0.33411
ENSG00000101265.15_2	RASSF2	chr20:4760669-4804291	-	protein_coding	2.40677	5.30285	0.000368068	0.160887	3.91722	1.51046	13.1997	14.7164	14.4517	2.8052	1.55825	1.37551
ENSG00000010610.9_3	CD4	chr12:6896024-6929974	+	protein_coding	2.40593	5.29978	0.014539	0.326488	3.49708	1.09114	5.61849	7.82359	23.6474	1.42087	1.00964	0.987525
ENSG00000164691.16_2	TAGAP	chr6:159455500-159466184	-	protein_coding	2.4021	5.28573	0.00754691	0.295746	3.76787	1.36577	11.917	7.13434	23.057	2.02458	1.7285	1.07406
ENSG00000163534.14_2	FCRL1	chr1:157764193-157789895	-	protein_coding	2.38969	5.24046	0.0281981	0.363329	2.81743	0.427739	5.72851	2.08653	15.8658	0.392028	0.406437	0.243136
ENSG00000164932.12_2	CTHRC1	chr8:104383743-104395225	+	protein_coding	2.36582	5.15444	0.00451903	0.275989	3.79346	1.42764	7.55327	18.5331	14.9562	2.55033	1.39465	1.2897
ENSG00000102096.9_2	PIM2	chrX:48770459-48776301	-	protein_coding	2.36543	5.15305	0.0413243	0.389186	4.4541	2.08867	12.921	13.9137	49.722	6.80312	3.38689	1.24818
ENSG00000035720.7_2	STAP1	chr4:68424446-68473055	+	protein_coding	2.36522	5.1523	0.0491328	0.403884	3.422	1.05679	16.776	2.49092	18.8427	0.482195	1.50121	1.42839
ENSG00000223865.10_3	HLA-DPB1	chr6:33043703-33054978	+	protein_coding	2.35858	5.12866	0.00754136	0.295746	5.45719	3.09861	44.9273	23.968	72.94	6.53659	9.25822	7.12969
ENSG00000126860.11_3	EVI2A	chr17:29644578-29648902	-	protein_coding	2.34751	5.08945	0.00726413	0.295228	3.13547	0.787958	6.7148	4.56759	14.7986	0.522382	0.622109	1.08446
ENSG00000197249.13_3	SERPINA1	chr14:94843084-94857030	-	protein_coding	2.34533	5.08177	0.011607	0.320703	3.11938	0.774043	3.232	11.9329	10.9905	0.904617	0.785198	0.470743
ENSG00000110876.9_2	SELPLG	chr12:109016053-109027735	-	protein_coding	2.33737	5.05381	0.0490805	0.403884	3.62915	1.29178	3.85081	10.3286	33.4712	1.56641	1.91654	0.960638
ENSG00000066336.11_2	SPI1	chr11:47376411-47400127	-	protein_coding	2.32141	4.99819	0.00305635	0.266432	4.51285	2.19144	13.4418	30.8587	24.8616	4.2741	2.93863	3.58746
ENSG00000012124.16_3	CD22	chr19:35810164-35838258	+	protein_coding	2.31996	4.9932	0.0412838	0.389186	3.08031	0.760351	3.75791	4.09271	23.971	0.669247	0.649324	0.765382
ENSG00000196092.12_2	PAX5	chr9:36833272-37034182	-	protein_coding	2.31977	4.99254	0.0120376	0.322535	2.93926	0.619489	6.86412	3.03146	13.2333	0.714352	0.477032	0.432072
ENSG00000140678.16_2	ITGAX	chr16:31366455-31394318	+	protein_coding	2.31959	4.99191	0.0148714	0.326488	2.91559	0.595993	3.11226	5.7248	14.5337	0.517857	0.668199	0.36382
ENSG00000184730.10_2	APOBR	chr16:28505970-28510291	+	protein_coding	2.30218	4.93203	0.00327536	0.269492	3.3839	1.08172	5.81688	14.0436	10.0926	1.16659	1.51318	0.741368
ENSG00000185862.6_3	EVI2B	chr17:29630784-29641130	-	protein_coding	2.29187	4.89692	0.0260487	0.358608	4.98047	2.6886	50.8475	12.4942	43.9716	6.04342	7.23092	3.62182
ENSG00000143226.13_4	FCGR2A	chr1:161475220-161493803	+	protein_coding	2.28916	4.88771	0.00661342	0.292105	3.27672	0.987563	4.6486	13.6196	10.0229	1.08845	0.577383	1.36645
ENSG00000145423.4_2	SFRP2	chr4:154701744-154710272	-	protein_coding	2.28755	4.88228	0.0230435	0.353466	7.25255	4.96499	116.163	118.329	252.608	28.8701	16.0915	58.6782
ENSG00000154451.14_2	GBP5	chr1:89724633-89738487	-	protein_coding	2.28476	4.87283	0.0089529	0.302677	3.58686	1.3021	6.31602	10.7712	19.1448	2.24946	1.46723	0.870222
ENSG00000101825.7_2	MXRA5	chrX:3226606-3264682	-	protein_coding	2.27351	4.835	0.00272828	0.256914	4.52025	2.24674	18.2807	21.2557	27.16	4.29599	2.15327	5.40177
ENSG00000100453.12_2	GZMB	chr14:25100160-25103473	-	protein_coding	2.27141	4.82796	0.0230401	0.353466	2.91101	0.639601	3.48507	5.03171	14.7289	0	0.995827	0.894497
ENSG00000182578.13_3	CSF1R	chr5:149432854-149492935	-	protein_coding	2.26997	4.82312	0.0198803	0.347806	3.51386	1.2439	4.49718	10.9224	21.742	1.27471	1.09519	1.78741
ENSG00000168421.12_3	RHOH	chr4:40192673-40248587	+	protein_coding	2.26062	4.79197	0.0232877	0.353466	2.92094	0.660325	10.0743	2.30061	10.8841	0.785896	0.845805	0.197542
ENSG00000163600.12_2	ICOS	chr2:204801471-204826300	+	protein_coding	2.2597	4.78892	0.0471369	0.401956	2.86447	0.60477	5.52923	2.1913	17.5373	0.951427	0.802227	0
ENSG00000171700.13_2	RGS19	chr20:62704534-62711341	-	protein_coding	2.24478	4.73966	0.0305714	0.369125	3.39969	1.15491	3.75093	11.0305	19.5666	0.550978	1.25438	2.15755
ENSG00000065308.4_2	TRAM2	chr6:52362200-52441713	-	protein_coding	2.22996	4.69122	0.00324284	0.269492	3.64924	1.41928	8.22325	15.4399	12.0259	1.06322	1.46034	2.76872
ENSG00000146094.13_3	DOK3	chr5:176928908-176938275	-	protein_coding	2.22878	4.68736	0.0102012	0.315278	2.86879	0.640013	2.87015	7.3312	11.0876	0.444665	0.637293	0.59991
ENSG00000015285.10_2	WAS	chrX:48534985-48549818	+	protein_coding	2.21888	4.65533	0.0268639	0.360051	3.8923	1.67341	6.62659	13.8836	27.844	3.99573	1.8755	1.25908
ENSG00000103187.7_2	COTL1	chr16:84599200-84651683	-	protein_coding	2.21357	4.63821	0.0276167	0.361898	4.51088	2.29731	9.25627	24.7466	43.8768	4.76554	2.70715	4.55649
ENSG00000140749.8_3	IGSF6	chr16:21650858-21663981	-	protein_coding	2.20868	4.62251	0.00793097	0.297957	2.83615	0.627475	5.14941	3.71583	11.5576	0.423314	0.907692	0.357868
ENSG00000116701.14_2	NCF2	chr1:183524698-183560011	-	protein_coding	2.20114	4.59842	0.00138369	0.216082	3.45173	1.25059	7.27196	12.9382	10.3608	1.75729	0.879631	1.59922
ENSG00000100368.13_4	CSF2RB	chr22:37309670-37336491	+	protein_coding	2.19442	4.57705	0.019653	0.346839	3.89965	1.70524	7.4215	15.2373	23.3128	3.95597	2.45466	1.0251
ENSG00000147168.12_3	IL2RG	chrX:70327254-70331958	-	protein_coding	2.18444	4.54551	0.0135558	0.326488	4.3765	2.19206	12.9467	15.5968	37.7151	2.49805	3.32439	5.30783
ENSG00000137573.13_3	SULF1	chr8:70378859-70573150	+	protein_coding	2.18425	4.54492	0.0331436	0.373573	5.02648	2.84222	17.5887	29.6982	59.6732	12.5538	4.97265	3.55569
ENSG00000128218.7_2	VPREB3	chr22:24094930-24096655	-	protein_coding	2.17246	4.50793	0.0205974	0.348219	2.17246	0	1.58273	2.57416	8.92379	0	0	0
ENSG00000169442.8_2	CD52	chr1:26644448-26647014	+	protein_coding	2.16929	4.49802	0.0471193	0.401956	3.96544	1.79615	10.7561	6.69575	41.134	2.56114	3.38471	1.68258
ENSG00000114013.15_2	CD86	chr3:121774213-121839986	+	protein_coding	2.1651	4.48496	0.00225203	0.244708	2.66075	0.495656	4.91888	3.53698	8.41657	0.396027	0.499863	0.338679
ENSG00000231389.7_3	HLA-DPA1	chr6:33032346-33048552	-	protein_coding	2.16291	4.47818	0.0160693	0.3312	5.0537	2.89079	43.4532	14.9223	50.7651	5.85653	7.25666	6.20665
ENSG00000242574.8_3	HLA-DMB	chr6:32902406-32908847	-	protein_coding	2.15802	4.46301	0.0466014	0.401699	4.73549	2.57747	29.898	9.05311	59.8609	4.69857	5.19536	5.02359
ENSG00000110934.10_3	BIN2	chr12:51674822-51718452	-	protein_coding	2.1545	4.45213	0.00710836	0.29508	3.92148	1.76698	12.1011	9.58634	24.0841	2.2196	1.76419	3.4297
ENSG00000154589.6_2	LY96	chr8:74903587-74941322	+	protein_coding	2.14884	4.43472	0.046069	0.400442	3.3351	1.18626	15.598	3.48332	12.8116	3.02389	1.22772	0.314603
ENSG00000179583.18_3	CIITA	chr16:10960079-11026138	+	protein_coding	2.14427	4.42068	0.00358066	0.269492	3.51256	1.36829	7.96777	8.04912	17.3175	1.326	1.69562	1.74423
ENSG00000145649.7_2	GZMA	chr5:54398476-54406080	+	protein_coding	2.14268	4.41581	0.0386241	0.383082	3.2023	1.05962	12.0143	2.69555	15.2129	1.12331	0.551061	1.74971
ENSG00000101336.13_3	HCK	chr20:30639991-30689659	+	protein_coding	2.14187	4.41332	0.00998203	0.3143	2.80795	0.666085	2.82082	7.90588	9.09249	0.942332	0.375544	0.495328
ENSG00000104415.13_3	WISP1	chr8:134203282-134242587	+	protein_coding	2.1413	4.41158	0.000381831	0.160887	2.96129	0.819991	5.91488	7.50588	7.03165	0.47293	0.689295	1.21125
ENSG00000185811.17_3	IKZF1	chr7:50343720-50472799	+	protein_coding	2.13829	4.4024	0.0330676	0.373245	3.2384	1.10011	4.80236	5.14201	22.5857	1.24111	1.36196	0.861075
ENSG00000104894.11_2	CD37	chr19:49838428-49846592	+	protein_coding	2.13605	4.39556	0.0142502	0.326488	3.31686	1.18082	6.44451	5.84365	18.4223	0.774159	1.63765	1.48986
ENSG00000122862.4_2	SRGN	chr10:70847862-70864567	+	protein_coding	2.13542	4.39365	0.00128322	0.216082	7.2415	5.10608	144.055	118.615	198.711	41.1326	32.0447	28.3445
ENSG00000175857.8_3	GAPT	chr5:57787262-57792917	+	protein_coding	2.13531	4.39332	0.0384972	0.382992	2.67619	0.540883	8.6812	1.42958	10.1016	0.360821	0.430154	0.582277
ENSG00000177105.9_3	RHOG	chr11:3848208-3862213	-	protein_coding	2.13446	4.39072	0.0234186	0.353466	3.5334	1.39894	4.73431	17.1575	13.9089	1.54215	0.860599	2.87721
ENSG00000163131.10_3	CTSS	chr1:150702672-150738433	-	protein_coding	2.12956	4.37583	0.0119237	0.322181	4.60707	2.47752	22.7844	12.831	43.0006	4.25616	5.09516	4.39223
ENSG00000043462.11_2	LCP2	chr5:169673241-169725231	-	protein_coding	2.11927	4.34473	0.0122789	0.322535	4.28812	2.16886	11.2548	15.2813	36.374	3.91355	3.52035	3.09361
ENSG00000066294.14_2	CD84	chr1:160510885-160549306	-	protein_coding	2.11572	4.33406	0.0409182	0.389186	3.05123	0.93551	5.55183	3.07886	20.3125	0.930022	1.02255	0.792208
ENSG00000160255.17_3	ITGB2	chr21:46305868-46351904	-	protein_coding	2.11567	4.33392	0.0180243	0.342103	3.5916	1.47592	5.64595	9.89235	23.2022	1.89403	1.92114	1.54587
ENSG00000155307.17_2	SAMSN1	chr21:15857549-15955723	-	protein_coding	2.11411	4.32924	0.0398429	0.386348	4.44521	2.3311	24.0628	11.8904	30.9986	10.3031	2.51028	2.21111
ENSG00000105374.9_2	NKG7	chr19:51874860-51875969	-	protein_coding	2.11222	4.32355	0.0201605	0.348186	2.1996	0.0873804	2.04967	2.19225	8.95599	0	0.199257	0
ENSG00000166501.12_3	PRKCB	chr16:23847322-24231932	+	protein_coding	2.1092	4.31451	0.0432481	0.39462	3.03487	0.925675	3.40623	4.8275	20.4395	1.38526	0.715567	0.67504
ENSG00000122877.15_3	EGR2	chr10:64571756-64679660	-	protein_coding	2.10334	4.29703	0.0118151	0.322029	3.01085	0.907513	12.9252	3.45811	7.43566	1.04404	0.800763	0.793162
ENSG00000204262.11_2	COL5A2	chr2:189896622-190044605	-	protein_coding	2.10068	4.28911	0.0255181	0.357723	4.53296	2.43228	11.2471	19.3808	48.7066	4.99072	4.82458	3.50634
ENSG00000153064.11_4	BANK1	chr4:102332443-102995969	+	protein_coding	2.09654	4.27681	0.0288756	0.364009	4.03221	1.93568	20.076	6.11684	28.1996	2.82725	2.29626	3.43796
ENSG00000078098.13_2	FAP	chr2:163027194-163101661	-	protein_coding	2.08934	4.25553	0.00209302	0.242882	3.09747	1.00813	6.11394	6.94584	10.0929	1.73751	0.763926	0.684997
ENSG00000243649.8_3	CFB	chr6:31913427-31919861	+	protein_coding	2.0873	4.24952	0.0212163	0.348219	4.26809	2.18079	10.4479	36.683	15.5804	5.40571	3.01118	2.62752
ENSG00000138755.5_2	CXCL9	chr4:76922428-76928641	-	protein_coding	2.08026	4.22883	0.043745	0.396071	3.46908	1.38882	9.84256	3.86097	24.7652	1.67012	2.17812	1.11605
ENSG00000112799.8_2	LY86	chr6:6588341-6655216	+	protein_coding	2.07814	4.22262	0.0287306	0.364009	2.74374	0.665599	4.81448	2.46142	13.9306	0.439936	0.701966	0.628554
ENSG00000103569.9_3	AQP9	chr15:58430368-58478110	+	protein_coding	2.0781	4.22252	0.0246588	0.357585	2.55993	0.481826	3.48252	9.5432	3.33862	1.48907	0.0125618	0.0806219
ENSG00000161405.16_2	IKZF3	chr17:37913968-38020441	-	protein_coding	2.07727	4.22007	0.0338972	0.373573	3.78586	1.70859	13.6522	5.25256	27.6424	2.68582	2.62503	1.61317
ENSG00000171051.8_3	FPR1	chr19:52248425-52307363	-	protein_coding	2.07486	4.21303	0.0207974	0.348219	2.61089	0.53603	2.05263	9.68844	5.9868	0.816095	0.421532	0.180832
ENSG00000169403.11_2	PTAFR	chr1:28473677-28520447	-	protein_coding	2.07268	4.20668	0.00544111	0.283458	2.55205	0.479372	2.54804	6.015	7.10435	0.233862	0.4299	0.535831
ENSG00000101445.9_2	PPP1R16B	chr20:37434348-37551667	+	protein_coding	2.07145	4.20308	0.0239632	0.355123	3.24315	1.1717	5.58852	5.47417	18.9013	1.76294	1.53088	0.634963
ENSG00000197405.7_3	C5AR1	chr19:47793280-47825323	+	protein_coding	2.04478	4.12611	0.0150285	0.326488	3.22202	1.17724	5.05142	9.41377	11.8916	2.16414	0.343631	1.72029
ENSG00000135074.15_3	ADAM19	chr5:156822542-157002783	-	protein_coding	2.03828	4.10757	0.0286256	0.364009	3.07794	1.03966	3.01258	7.73557	16.1768	1.22037	1.01506	0.941741
ENSG00000107742.12_2	SPOCK2	chr10:73818793-73848790	-	protein_coding	2.03416	4.09585	0.0241389	0.355859	3.10577	1.07161	3.66708	7.07607	15.9257	1.41042	1.42878	0.585911
ENSG00000112486.15_3	CCR6	chr6:167525295-167553184	+	protein_coding	2.02926	4.08197	0.0262123	0.358608	2.39689	0.367626	5.00412	1.53442	8.60021	0.151497	0.644775	0.134044
ENSG00000139278.9_3	GLIPR1	chr12:75874460-75897633	+	protein_coding	2.02635	4.07372	0.0131028	0.322825	4.228	2.20165	32.6674	12.1793	13.8306	5.13379	3.23692	2.74547
ENSG00000158050.4_2	DUSP2	chr2:96808905-96811179	-	protein_coding	2.02508	4.07013	0.0291342	0.364032	3.61383	1.58876	6.32203	9.84627	22.1049	0.909399	2.11181	3.58015
ENSG00000124529.3	HIST1H4B	chr6:26027124-26027480	-	protein_coding	2.02246	4.06276	0.0492408	0.403884	5.38504	3.36258	18.9171	42.0121	84.1843	5.13098	10.2955	14.7137
ENSG00000156738.17_3	MS4A1	chr11:60223225-60238233	+	protein_coding	2.02195	4.06131	0.0480299	0.40325	4.03849	2.01655	26.5208	5.35094	24.3878	4.36479	2.29761	2.74432
ENSG00000204287.13_2	HLA-DRA	chr6:32407619-32412823	+	protein_coding	2.01929	4.05383	0.0155891	0.329118	8.97914	6.95985	446.831	296.091	964.971	129.236	121.822	119.605
ENSG00000106538.9_2	RARRES2	chr7:150035406-150038763	-	protein_coding	2.01623	4.04525	0.0458826	0.400074	4.8482	2.83197	10.7173	41.6945	46.7707	5.45037	4.46517	9.24088
ENSG00000159958.6_3	TNFRSF13C	chr22:42318027-42322822	-	protein_coding	2.01523	4.04246	0.0289889	0.364009	3.31465	1.29942	5.89665	5.99449	19.4191	2.6216	1.39103	0.721895
ENSG00000020633.18_2	RUNX3	chr1:25226002-25291612	-	protein_coding	2.01401	4.03903	0.0278827	0.362758	3.2614	1.24739	3.50511	11.7123	14.3958	1.296	2.17413	0.836139
ENSG00000136250.11_4	AOAH	chr7:36552557-36764154	-	protein_coding	2.01324	4.03688	0.0366432	0.379623	3.24328	1.23004	8.23128	3.4343	19.7439	1.45432	1.59705	1.02501
ENSG00000121895.7_3	TMEM156	chr4:38968365-39034542	-	protein_coding	2.01241	4.03457	0.0333143	0.373573	2.40424	0.391828	7.72793	1.23447	6.60609	0.160054	0.433141	0.358591
ENSG00000169245.5_2	CXCL10	chr4:76942270-76944650	-	protein_coding	2.01228	4.03419	0.00159664	0.221597	2.40875	0.39647	3.26952	5.09356	4.75528	0	0.646985	0.384709
ENSG00000123329.17_4	ARHGAP9	chr12:57866038-57882597	-	protein_coding	2.01202	4.03346	0.0225624	0.352182	2.58423	0.57221	2.49684	3.98873	11.363	0.399006	0.326329	0.771274
ENSG00000163568.14_3	AIM2	chr1:159032274-159116886	-	protein_coding	1.99611	3.98922	0.0484114	0.403306	3.35569	1.35958	16.7696	3.30128	13.0351	2.99851	0.946219	1.17139
ENSG00000100097.11_2	LGALS1	chr22:38071615-38075813	+	protein_coding	1.99541	3.9873	0.0211331	0.348219	4.93526	2.93984	17.4837	58.2783	25.1394	8.00421	4.72122	7.77018
ENSG00000213145.9_3	CRIP1	chr14:105952654-105955284	+	protein_coding	1.99389	3.9831	0.0125155	0.322825	3.29393	1.30004	4.87498	11.7093	11.6354	0.918319	1.1649	2.59495
ENSG00000002933.7_3	TMEM176A	chr7:150497491-150502208	+	protein_coding	1.99019	3.9729	0.0216745	0.349372	2.73296	0.742769	2.27513	9.924	7.21293	0.799071	0.368785	0.902847
ENSG00000093072.15_4	ADA2	chr22:17659680-17702879	-	protein_coding	1.98778	3.96627	0.0253393	0.357723	3.09311	1.10533	9.5177	2.98024	13.8431	1.21492	1.25185	0.996695
ENSG00000154175.16_3	ABI3BP	chr3:100468000-100712359	-	protein_coding	1.98648	3.96269	0.0157259	0.329121	4.71003	2.72355	23.1815	15.6567	43.5152	5.91583	3.68832	7.88688
ENSG00000183160.8_4	TMEM119	chr12:108983622-108992096	-	protein_coding	1.9857	3.96055	0.0416889	0.389186	2.92503	0.939334	2.1152	8.45165	13.8791	0.961438	0.802414	0.994685
ENSG00000163132.6_2	MSX1	chr4:4861393-4865663	+	protein_coding	1.98471	3.95784	0.021096	0.348219	2.75239	0.767682	9.76393	7.01953	2.54438	0.860951	0.225587	1.16375
ENSG00000038427.15_3	VCAN	chr5:82767284-82878122	+	protein_coding	1.98426	3.95659	0.0482033	0.403306	4.49059	2.50633	13.2585	25.7751	28.7579	12.4349	2.47394	2.92996
ENSG00000240505.8_3	TNFRSF13B	chr17:16833130-16875432	-	protein_coding	1.98012	3.94525	0.012956	0.322825	3.1478	1.16768	13.0321	4.32318	8.32084	2.06564	0.977442	0.870249
ENSG00000177455.12_3	CD19	chr16:28943260-28950667	+	protein_coding	1.97094	3.92024	0.0376183	0.381857	2.4162	0.445255	2.9511	2.02756	11.7126	0.549096	0.214123	0.342038
ENSG00000081320.10_3	STK17B	chr2:196998290-197041227	-	protein_coding	1.9709	3.92013	0.0128605	0.322825	5.29839	3.32749	41.9443	21.0964	63.2237	8.5482	10.5674	8.15932
ENSG00000120738.7_2	EGR1	chr5:137801179-137805004	+	protein_coding	1.96757	3.91109	0.0383787	0.382989	8.00674	6.03917	249.048	533.775	126.236	50.8678	58.8488	90.6131
ENSG00000161929.14_3	SCIMP	chr17:5112256-5138155	-	protein_coding	1.96663	3.90855	0.0116376	0.320703	2.47471	0.508078	3.56275	2.70386	9.16263	0.441751	0.493519	0.335793
ENSG00000110324.10_3	IL10RA	chr11:117857063-117873752	+	protein_coding	1.95881	3.8874	0.0130685	0.322825	3.55578	1.59697	10.8303	6.15442	18.214	1.67119	3.01979	1.57811
ENSG00000176788.8_3	BASP1	chr5:17065707-17276952	+	protein_coding	1.95876	3.88729	0.0448204	0.398007	5.44094	3.48217	21.9846	61.2953	56.2485	7.51221	6.38019	21.2129
ENSG00000077420.15_2	APBB1IP	chr10:26727132-26856732	+	protein_coding	1.9467	3.85493	0.0224268	0.352072	3.79325	1.84654	9.58412	7.99812	26.9793	3.54679	2.2054	2.1916
ENSG00000172243.17_2	CLEC7A	chr12:10269376-10282857	-	protein_coding	1.94296	3.84493	0.00132299	0.216082	2.74812	0.805166	7.32041	3.9503	6.36254	0.879762	0.834865	0.546788
ENSG00000133106.14_3	EPSTI1	chr13:43460524-43566407	-	protein_coding	1.93104	3.81329	0.00303667	0.265815	3.71638	1.78535	11.3137	10.1169	15.5905	3.26823	2.90079	1.45998
ENSG00000115935.17_4	WIPF1	chr2:175424300-175547644	-	protein_coding	1.92555	3.79882	0.00401729	0.275173	4.79202	2.86647	25.1968	18.5904	40.4321	7.11806	5.88291	5.94154
ENSG00000163154.5_3	TNFAIP8L2	chr1:151129105-151132225	+	protein_coding	1.91946	3.78281	0.0312603	0.370151	2.44372	0.524261	1.86318	4.04628	10.145	0.58897	0.157093	0.617971
ENSG00000136490.8_2	LIMD2	chr17:61773262-61778532	-	protein_coding	1.91889	3.78132	0.0083499	0.30068	2.40203	0.483139	2.16442	5.0376	6.72838	0.589187	0.273757	0.349137
ENSG00000131042.14_3	LILRB2	chr19:54777675-54785039	-	protein_coding	1.91066	3.7598	0.024107	0.355826	2.73168	0.821023	2.22616	8.86668	8.20649	1.04352	0.838393	0.467706
ENSG00000204252.13_3	HLA-DOA	chr6:32971955-32977389	-	protein_coding	1.90915	3.75588	0.0214263	0.349017	3.62802	1.71886	10.049	6.78792	20.9624	3.28922	1.25855	2.68197
ENSG00000198771.10_2	RCSD1	chr1:167599330-167675486	+	protein_coding	1.90799	3.75286	0.0242336	0.357005	3.62816	1.72017	8.96289	6.61906	23.9038	2.72259	2.62222	1.65244
ENSG00000143297.18_2	FCRL5	chr1:157483167-157522310	-	protein_coding	1.90282	3.73942	0.0411098	0.389186	2.52593	0.623116	5.17103	1.62306	10.8026	0.700698	0.65578	0.297477
ENSG00000160654.9_2	CD3G	chr11:118215059-118225876	+	protein_coding	1.90123	3.73533	0.0112458	0.320165	2.40582	0.504585	4.78621	2.08178	7.34597	0.270325	0.497087	0.501496
ENSG00000132965.9_2	ALOX5AP	chr13:31287615-31338563	+	protein_coding	1.89658	3.72331	0.00693306	0.29508	2.80993	0.913343	3.94442	5.21242	10.2264	0.716256	0.760797	1.21075
ENSG00000148908.14_2	RGS10	chr10:121259340-121302220	-	protein_coding	1.89394	3.71649	0.0396596	0.385913	3.81253	1.91859	8.7589	7.88297	30.9963	1.85665	3.57885	3.1309
ENSG00000167552.13_2	TUBA1A	chr12:49578579-49583107	-	protein_coding	1.88596	3.69598	0.00176273	0.227305	4.63109	2.74513	19.1966	30.9978	22.5446	4.47407	5.80656	7.08842
ENSG00000183748.4	MRC1L1	chr10:17851362-17953178	+	protein_coding	1.88504	3.69364	0.00471245	0.276871	3.64119	1.75614	11.3585	10.3972	12.7898	3.50783	1.17861	2.92471
ENSG00000105967.15_2	TFEC	chr7:115575202-115799950	-	protein_coding	1.8771	3.67336	0.0281671	0.363329	2.52946	0.652359	6.28304	1.73804	8.65111	0.525712	0.767652	0.439692
ENSG00000115232.13_2	ITGA4	chr2:182321929-182400914	+	protein_coding	1.87559	3.66952	0.0458031	0.400074	3.62704	1.75145	14.3224	4.27994	22.3126	2.82946	2.63895	1.73907
ENSG00000147443.12_3	DOK2	chr8:21766384-21771371	-	protein_coding	1.86571	3.64447	0.0340987	0.374025	2.27478	0.409075	1.32667	4.95666	7.17701	0	0.722282	0.359337
ENSG00000123338.12_2	NCKAP1L	chr12:54891495-54942022	+	protein_coding	1.86396	3.64006	0.0289105	0.364009	3.49737	1.6334	8.57899	5.85475	20.9344	3.39617	1.61382	1.59872
ENSG00000007908.15_4	SELE	chr1:169691782-169733846	-	protein_coding	1.86371	3.63942	0.0481429	0.403306	4.14124	2.27753	6.30842	26.2505	26.5874	5.24265	3.09704	3.45627
ENSG00000156127.6_2	BATF	chr14:75988768-76013358	+	protein_coding	1.86282	3.63719	0.044831	0.398007	3.46909	1.60627	3.89141	12.7434	19.201	2.03262	2.92477	1.37122
ENSG00000122641.10_3	INHBA	chr7:41706766-41745432	-	protein_coding	1.86252	3.63642	0.0264545	0.359586	3.02883	1.16631	2.97349	8.96538	12.7289	1.23178	1.03728	1.48645
ENSG00000113140.10_3	SPARC	chr5:151040657-151066726	-	protein_coding	1.86211	3.63538	0.00817892	0.299034	6.73212	4.87001	69.0418	115.332	146.454	38.2866	23.9485	24.5135
ENSG00000111913.17_4	RIPOR2	chr6:24804510-25042246	-	protein_coding	1.84493	3.59236	0.0299915	0.366571	3.79803	1.9531	10.5805	7.82584	25.3318	4.10544	3.39191	1.58904
ENSG00000120280.5_2	CXorf21	chrX:30576941-30595961	-	protein_coding	1.84432	3.59083	0.00817148	0.299034	2.72046	0.876142	6.50148	3.55612	7.37681	0.677469	1.61167	0.411437
ENSG00000196230.12_2	TUBB	chr6:30687978-30693203	+	protein_coding	1.84137	3.58349	0.0445034	0.398007	6.65659	4.81522	48.7345	154.185	132.043	42.3016	28.2613	16.611
ENSG00000102524.11_3	TNFSF13B	chr13:108903588-108960832	+	protein_coding	1.83049	3.55657	0.0216475	0.349372	2.6272	0.79671	4.38707	10.925	2.67098	0.729332	0.75861	0.723666
ENSG00000096654.15_2	ZNF184	chr6:27418522-27440897	-	protein_coding	1.82862	3.55198	0.0441947	0.397782	3.18179	1.35317	17.7471	3.64446	7.5818	2.45473	0.933041	1.49678
ENSG00000183741.11_2	CBX6	chr22:39257455-39268319	-	protein_coding	1.82785	3.55007	0.00370211	0.270895	3.73161	1.90376	7.82531	16.4447	14.2261	2.67333	2.80074	2.75267
ENSG00000100060.17_2	MFNG	chr22:37865101-37882439	-	protein_coding	1.82256	3.53709	0.0143263	0.326488	2.22151	0.398947	1.59374	4.47874	6.13868	0.255808	0.303638	0.400248
ENSG00000023902.13_2	PLEKHO1	chr1:150121373-150136916	+	protein_coding	1.82168	3.53492	0.00575211	0.284927	3.52911	1.70743	6.33587	12.7557	14.2464	2.36083	2.51126	1.95157
ENSG00000203710.10_3	CR1	chr1:207669492-207813992	+	protein_coding	1.81797	3.52584	0.0234616	0.353466	2.62711	0.809146	4.6043	2.92368	9.72268	1.58396	0.502841	0.385267
ENSG00000055163.19_3	CYFIP2	chr5:156693089-156822603	+	protein_coding	1.81626	3.52168	0.0281141	0.363329	2.78016	0.963901	4.50664	3.19781	13.0226	1.26608	0.895454	0.727826
ENSG00000076662.9_3	ICAM3	chr19:10444452-10450499	-	protein_coding	1.80804	3.50165	0.0261864	0.358608	2.97299	1.16495	3.39685	7.17214	12.4709	1.18605	2.02413	0.705283
ENSG00000110079.16_3	MS4A4A	chr11:60048014-60076445	+	protein_coding	1.80764	3.5007	0.00435664	0.275173	2.71177	0.904126	4.8594	4.33074	8.0018	0.864398	0.463546	1.40194
ENSG00000136048.13_3	DRAM1	chr12:102271129-102405908	+	protein_coding	1.80488	3.49399	0.00205029	0.242882	2.93662	1.13174	5.57012	8.24557	6.38791	1.90713	0.997828	0.811505
ENSG00000105851.10_3	PIK3CG	chr7:106505723-106547590	+	protein_coding	1.80418	3.4923	0.0414273	0.389186	3.08678	1.2826	10.5961	2.97285	12.3114	1.15407	2.46161	0.930916
ENSG00000177409.11_3	SAMD9L	chr7:92759368-92777682	-	protein_coding	1.80041	3.4832	0.0233635	0.353466	3.28748	1.48707	9.60029	4.2554	15.7096	2.19257	1.95924	1.3315
ENSG00000213626.11_2	LBH	chr2:30454397-30546596	+	protein_coding	1.79903	3.47987	0.0129973	0.322825	3.85848	2.05945	11.415	12.4335	17.2987	2.05576	2.33949	6.09693
ENSG00000241106.6_3	HLA-DOB	chr6:32780540-32784825	-	protein_coding	1.79319	3.4658	0.0234138	0.353466	2.59084	0.797653	5.86909	2.15848	9.07821	0.751308	0.953448	0.53528
ENSG00000235750.9_2	KIAA0040	chr1:175126123-175162135	-	protein_coding	1.7913	3.46126	0.00757425	0.295746	3.93688	2.14559	11.6684	13.5171	18.5324	2.84995	5.73266	2.34207
ENSG00000113532.12_2	ST8SIA4	chr5:100142639-100238970	-	protein_coding	1.78977	3.45761	0.0233879	0.353466	3.04247	1.25269	8.94665	3.23435	12.2788	1.40977	1.60676	1.15387
ENSG00000102575.10_2	ACP5	chr19:11685475-11689823	-	protein_coding	1.78539	3.44712	0.0388035	0.383419	2.61427	0.828875	2.26598	4.62167	11.5037	0.39189	1.00105	1.01226
ENSG00000101916.11_2	TLR8	chrX:12924739-12941288	+	protein_coding	1.77891	3.43167	0.0147029	0.326488	2.23481	0.455898	2.99657	2.11504	7.37686	0.369681	0.472949	0.279116
ENSG00000011422.11_3	PLAUR	chr19:44150247-44174699	-	protein_coding	1.77474	3.42177	0.0392107	0.383698	3.44373	1.66898	4.7166	20.1327	9.66353	2.01235	1.51566	3.24311
ENSG00000185201.16_3	IFITM2	chr11:307631-315272	+	protein_coding	1.77216	3.41564	0.0257318	0.357723	5.30998	3.53783	30.2647	74.8523	25.3251	10.5754	8.20558	13.7024
ENSG00000140030.5_2	GPR65	chr14:88471468-88481155	+	protein_coding	1.76813	3.40611	0.0181046	0.342609	2.41918	0.65105	4.46578	2.09475	8.046	0.798369	0.445457	0.489612
ENSG00000240065.7_3	PSMB9	chr6:32811913-32827362	+	protein_coding	1.76703	3.40354	0.0163652	0.334212	3.82943	2.0624	7.93087	11.7492	24.2318	3.50112	3.15195	2.89905
ENSG00000147138.1_2	GPR174	chrX:78426469-78427726	+	protein_coding	1.76401	3.39641	0.0466445	0.401699	2.34626	0.582255	5.66257	1.19329	7.99808	0.440023	0.505916	0.547599
ENSG00000109610.5_2	SOD3	chr4:24791534-24802464	+	protein_coding	1.75652	3.37882	0.0226042	0.352182	4.697	2.94048	19.7683	44.3369	17.5337	5.98423	4.88605	10.0047
ENSG00000203747.10_3	FCGR3A	chr1:161511549-161520527	-	protein_coding	1.75556	3.37658	0.0440148	0.397167	3.34502	1.58946	3.53427	12.0687	16.7057	1.63602	2.39021	2.04962
ENSG00000185112.5_2	FAM43A	chr3:194407273-194409766	+	protein_coding	1.74811	3.35919	0.000305925	0.154137	2.41768	0.669562	4.10406	4.90164	4.06396	0.347925	0.844029	0.618978
ENSG00000134516.15_3	DOCK2	chr5:169064251-169510386	+	protein_coding	1.74745	3.35765	0.0417015	0.389186	3.50188	1.75443	8.70953	5.59082	21.7182	3.79923	2.12236	1.56301
ENSG00000130775.15_2	THEMIS2	chr1:28199054-28213196	+	protein_coding	1.74331	3.34803	0.0221607	0.350223	3.49161	1.7483	6.67705	9.97142	15.8959	3.81224	2.72194	1.11715
ENSG00000188042.7_3	ARL4C	chr2:235401685-235405697	-	protein_coding	1.74046	3.34141	0.0490846	0.403884	4.41722	2.67676	16.5895	11.127	44.7238	3.88023	5.0604	7.83929
ENSG00000106066.14_3	CPVL	chr7:29034847-29235067	-	protein_coding	1.73874	3.33742	0.0362072	0.377855	3.21522	1.47649	9.32695	3.70457	15.4871	1.95828	1.1634	2.36686
ENSG00000171310.10_3	CHST11	chr12:104849073-105155792	+	protein_coding	1.73183	3.32149	0.0130382	0.322825	3.18294	1.45111	5.50419	6.42987	14.4991	1.92104	1.33055	2.00251
ENSG00000110777.11_3	POU2AF1	chr11:111222977-111326355	-	protein_coding	1.73146	3.32063	0.0473429	0.402234	3.76228	2.03082	11.8661	5.91444	27.0846	3.21884	3.97799	2.24909
ENSG00000135905.18_2	DOCK10	chr2:225629807-225907162	-	protein_coding	1.73071	3.31891	0.0345288	0.374025	3.67138	1.94067	14.6489	5.28878	20.0153	3.73002	2.18183	2.7589
ENSG00000135426.15_4	TESPA1	chr12:55341802-55378530	-	protein_coding	1.72973	3.31667	0.0320148	0.371326	2.29591	0.566177	3.15574	1.87639	8.90645	0.63866	0.483148	0.335474
ENSG00000120586.4	MRC1	chr10:18098352-18200091	+	protein_coding	1.72894	3.31484	0.00823471	0.299225	3.57652	1.84758	12.6785	8.15364	12.5608	3.51181	1.37775	3.34524
ENSG00000100979.14_3	PLTP	chr20:44527260-44540794	-	protein_coding	1.72719	3.31083	0.00940341	0.308977	3.81652	2.08933	9.06887	18.4166	13.3058	3.86118	4.2314	2.03036
ENSG00000142512.14_4	SIGLEC10	chr19:51913275-51921057	-	protein_coding	1.72707	3.31055	0.0234779	0.353466	2.04157	0.314496	1.16284	4.03829	5.40342	0.1201	0.221467	0.405657
ENSG00000140968.10_3	IRF8	chr16:85932409-85956215	+	protein_coding	1.72559	3.30715	0.034409	0.374025	3.32486	1.59927	9.68463	4.26117	16.898	2.96026	1.63105	1.66951
ENSG00000169896.16_2	ITGAM	chr16:31271311-31344213	+	protein_coding	1.72491	3.3056	0.0131715	0.322825	2.35141	0.626502	2.14866	4.63333	6.49286	0.708095	0.218367	0.768062
ENSG00000174123.10_2	TLR10	chr4:38773860-38784611	-	protein_coding	1.72036	3.29519	0.0112926	0.320531	2.36677	0.646407	5.34949	2.17363	5.80945	0.881834	0.277236	0.595554
ENSG00000126882.12_2	FAM78A	chr9:134133463-134151934	-	protein_coding	1.7187	3.29139	0.0294945	0.365062	2.28667	0.567971	2.26287	2.57697	8.95294	0.381448	0.510588	0.561163
ENSG00000111348.8_3	ARHGDIB	chr12:15094951-15114662	-	protein_coding	1.71827	3.29041	0.0196139	0.346839	6.53944	4.82117	69.8334	67.8799	163.956	20.7051	32.1825	30.3675
ENSG00000174004.5_3	NRROS	chr3:196366557-196388875	+	protein_coding	1.71597	3.28518	0.0157492	0.32925	2.25814	0.542162	1.84632	3.86248	6.90966	0.455635	0.43978	0.473237
ENSG00000159110.19_3	IFNAR2	chr21:34602206-34637980	+	protein_coding	1.71503	3.28302	0.00487839	0.280421	3.65241	1.93739	8.36639	11.4943	15.9892	3.88933	2.35675	2.42349
ENSG00000135838.13_2	NPL	chr1:182758428-182799519	+	protein_coding	1.71478	3.28246	0.0311975	0.370151	2.67126	0.956486	2.69324	4.54794	11.6139	1.15534	0.83452	0.848221
ENSG00000160813.6_2	PPP1R35	chr7:100032905-100034188	-	protein_coding	1.71179	3.27566	0.0405005	0.388563	2.7233	1.01151	8.56472	4.72321	4.26104	0	1.91549	1.81044
ENSG00000170955.9_3	CAVIN3	chr11:6340176-6341877	-	protein_coding	1.7083	3.26775	0.0495336	0.404757	2.69614	0.987839	2.63019	9.45144	6.17377	0.167772	1.09343	2.19074
ENSG00000170571.11_2	EMB	chr5:49692026-49739082	-	protein_coding	1.69336	3.2341	0.0160971	0.331302	3.57405	1.88069	13.9792	5.75986	15.6826	3.20207	2.31737	2.58239
ENSG00000170542.5_2	SERPINB9	chr6:2887500-2903514	-	protein_coding	1.69167	3.2303	0.0196352	0.346839	3.67949	1.98783	11.8951	7.2462	18.7803	4.68327	2.16637	2.46757
ENSG00000128815.19_3	WDFY4	chr10:49892921-50191001	+	protein_coding	1.69087	3.22852	0.0353126	0.374915	2.56285	0.871979	2.8096	3.38092	11.3607	0.972414	0.877784	0.655128
ENSG00000100351.16_3	GRAP2	chr22:40297086-40369725	+	protein_coding	1.68302	3.21099	0.0226138	0.352182	2.90562	1.2226	5.43726	3.77269	12.6953	1.0868	1.71751	1.24112
ENSG00000130755.12_4	GMFG	chr19:39818993-39833012	-	protein_coding	1.68239	3.20959	0.0270346	0.360734	4.02991	2.34752	13.0642	8.90554	30.2878	4.24792	3.75857	4.27907
ENSG00000133561.15_2	GIMAP6	chr7:150322463-150329736	-	protein_coding	1.68089	3.20626	0.00217216	0.244708	3.32949	1.6486	10.4886	6.5948	10.6424	2.38573	2.4665	1.62596
ENSG00000183484.11_3	GPR132	chr14:105515726-105531782	-	protein_coding	1.68017	3.20466	0.0310345	0.369766	2.38032	0.700154	2.8439	2.74315	8.80926	1.08635	0.726295	0.190695
ENSG00000117322.17_4	CR2	chr1:207627575-207663240	+	protein_coding	1.675	3.1932	0.0475436	0.40247	1.75561	0.0806134	2.80494	0.575856	5.42117	0.0857522	0.0891068	0
ENSG00000132514.13_3	CLEC10A	chr17:6977856-6983626	-	protein_coding	1.67314	3.18908	0.0154751	0.328764	2.20828	0.535139	2.44697	2.51233	7.15155	0.349554	0.467689	0.536222
ENSG00000071246.10_3	VASH1	chr14:77228532-77249358	+	protein_coding	1.6712	3.1848	0.0381353	0.382989	2.55864	0.887436	1.85653	8.57993	6.47272	0.583335	0.83961	1.17338
ENSG00000086300.15_2	SNX10	chr7:26331515-26413949	+	protein_coding	1.66547	3.17217	0.00377119	0.272455	2.00836	0.342896	2.26382	2.39419	4.87858	0.230705	0.313128	0.262423
ENSG00000143387.12_2	CTSK	chr1:150768684-150780799	-	protein_coding	1.6625	3.16565	0.000784427	0.188068	5.81692	4.15442	52.5164	47.0345	68.6882	18.6788	15.0055	16.9285
ENSG00000140368.12_2	PSTPIP1	chr15:77285700-77329673	+	protein_coding	1.66116	3.1627	0.0111304	0.320165	2.1965	0.535341	2.07231	3.383	6.15154	0.233344	0.590438	0.551887
ENSG00000269404.6_3	SPIB	chr19:50922195-50934570	+	protein_coding	1.66084	3.16201	0.00615442	0.290667	1.77021	0.109371	1.31669	2.69445	3.63709	0	0	0.25537
ENSG00000136040.8_2	PLXNC1	chr12:94542499-94701451	+	protein_coding	1.659	3.15798	0.0329002	0.372875	2.96412	1.30512	5.88198	3.58209	14.0691	1.9235	1.28544	1.25821
ENSG00000198286.9_2	CARD11	chr7:2945775-3083579	-	protein_coding	1.65623	3.15191	0.0484793	0.403306	3.22952	1.57329	6.07141	4.57807	19.9197	1.75127	2.01867	2.17302
ENSG00000111252.10_2	SH2B3	chr12:111843752-111889427	+	protein_coding	1.65618	3.15181	0.0267692	0.359715	3.10834	1.45216	3.43501	10.507	11.5676	1.87781	1.54047	1.80189
ENSG00000106948.16_3	AKNA	chr9:117096436-117156685	-	protein_coding	1.65323	3.14537	0.0179536	0.341953	3.94696	2.29374	9.71984	12.7323	23.919	5.72103	3.23151	3.14494
ENSG00000239697.10_3	TNFSF12	chr17:7452208-7461207	+	protein_coding	1.64739	3.13266	0.0359718	0.377066	2.89355	1.24616	2.98871	10.414	8.013	2.40953	1.07304	0.888415
ENSG00000174125.7_3	TLR1	chr4:38792298-38858438	-	protein_coding	1.64703	3.13187	0.012546	0.322825	2.64341	0.996381	7.82812	2.7457	6.37621	1.0011	0.842798	1.15316
ENSG00000160593.18_4	JAML	chr11:118064455-118095809	-	protein_coding	1.64539	3.12831	0.0260568	0.358608	2.87557	1.23018	6.56221	3.13145	11.6516	1.58841	1.42551	1.0565
ENSG00000005020.12_3	SKAP2	chr7:26706681-27034858	-	protein_coding	1.64156	3.12003	0.00406402	0.275173	3.40358	1.76202	8.30817	8.03352	13.0934	2.02938	1.94386	3.37512
ENSG00000019582.14_3	CD74	chr5:149781200-149792492	-	protein_coding	1.63399	3.10369	0.0239712	0.355123	8.36983	6.73584	206.808	285.249	607.56	100.701	111.193	105.117
ENSG00000118523.5_2	CTGF	chr6:132269316-132272513	-	protein_coding	1.63338	3.1024	0.019118	0.346839	6.14588	4.51249	46.9462	71.573	101.035	20.9213	32.0332	15.4199
ENSG00000124225.15_3	PMEPA1	chr20:56223448-56286592	-	protein_coding	1.6328	3.10114	0.0344772	0.374025	2.96488	1.33209	5.13659	4.18402	13.9611	1.81375	0.890159	2.00061
ENSG00000169926.10_3	KLF13	chr15:31619058-31727868	+	protein_coding	1.63224	3.09994	0.0045404	0.275989	3.68624	2.054	7.99406	13.628	15.213	3.20624	3.70116	2.62113
ENSG00000122176.10_2	FMOD	chr1:203309756-203320617	-	protein_coding	1.63169	3.09876	0.015956	0.330677	4.14094	2.50925	10.2399	17.7147	25.103	6.48122	4.20727	3.73688
ENSG00000244509.3_2	APOBEC3C	chr22:39410088-39416357	+	protein_coding	1.63057	3.09636	0.031468	0.37049	3.87066	2.24009	7.40457	16.8586	19.8541	2.79519	2.89691	6.12931
ENSG00000139626.15_2	ITGB7	chr12:53585102-53601091	-	protein_coding	1.62875	3.09244	0.0148309	0.326488	2.14312	0.514372	2.65067	2.12378	6.55747	0.319609	0.466581	0.50582
ENSG00000130303.12_3	BST2	chr19:17513748-17516457	-	protein_coding	1.62601	3.08658	0.0111906	0.320165	3.94792	2.32191	9.53528	16.1873	19.2989	3.16446	3.37512	5.86029
ENSG00000213445.9_3	SIPA1	chr11:65405568-65418401	+	protein_coding	1.62356	3.08135	0.0267175	0.359715	2.39873	0.775164	2.02778	4.27257	8.18588	0.922629	0.747477	0.491888
ENSG00000023445.13_2	BIRC3	chr11:102188181-102210134	+	protein_coding	1.61366	3.06027	0.0047109	0.276871	4.75691	3.14325	31.5591	18.2354	30.5606	7.68477	6.52704	9.55015
ENSG00000123416.15_3	TUBA1B	chr12:49521565-49525180	-	protein_coding	1.61213	3.05702	0.0170976	0.340502	5.84218	4.23006	32.8282	64.5266	84.1769	17.5849	15.6181	20.3985
ENSG00000171608.15_2	PIK3CD	chr1:9711790-9789172	+	protein_coding	1.6116	3.0559	0.0405114	0.388563	3.0211	1.4095	4.80179	4.43952	15.9512	1.78577	1.87605	1.33971
ENSG00000173706.12_2	HEG1	chr3:124684554-124774802	-	protein_coding	1.61127	3.0552	0.00893199	0.302455	4.85843	3.24716	24.4799	33.5401	26.7379	13.1949	5.75299	7.92999
ENSG00000119681.11_3	LTBP2	chr14:74964873-75079081	-	protein_coding	1.61076	3.05413	0.0207583	0.348219	4.11491	2.50415	12.8885	18.8933	17.8265	5.93785	2.26303	7.06533
ENSG00000117122.13_4	MFAP2	chr1:17300997-17307330	-	protein_coding	1.60909	3.0506	0.0471769	0.401956	2.14702	0.537931	1.2354	6.97218	3.87554	0.780852	0.128651	0.522693
ENSG00000138061.11_3	CYP1B1	chr2:38294116-38337044	-	protein_coding	1.60873	3.04983	0.0373437	0.380616	3.56762	1.9589	5.95713	16.2958	12.8521	5.24441	1.92589	2.21595
ENSG00000085514.15_4	PILRA	chr7:99965153-99997722	+	protein_coding	1.60818	3.04867	0.0381188	0.382989	2.60197	0.993787	2.29053	5.21085	9.94943	0.598226	1.35523	1.09801
ENSG00000130487.5_2	KLHDC7B	chr22:50986462-50989452	+	protein_coding	1.60757	3.04739	0.0397172	0.386117	1.77672	0.169151	1.11631	6.0274	1.705	0.247283	0.018394	0.119122
ENSG00000163219.11_2	ARHGAP25	chr2:68906733-69053965	+	protein_coding	1.60642	3.04495	0.0196226	0.346839	3.69537	2.08895	11.2907	7.12239	20.7766	3.85351	3.22957	2.75109
ENSG00000155926.13_3	SLA	chr8:134048969-134115298	-	protein_coding	1.60469	3.0413	0.00780376	0.297957	3.22926	1.62458	6.65912	7.45012	11.7431	3.26588	1.62222	1.62096
ENSG00000166927.12_3	MS4A7	chr11:60145955-60163424	+	protein_coding	1.60383	3.03949	0.0042969	0.275173	2.63247	1.02864	6.39817	4.128	5.28466	0.826455	0.667739	1.78749
ENSG00000130520.10_3	LSM4	chr19:18417040-18434084	-	protein_coding	1.60184	3.03531	0.0444381	0.398007	2.41604	0.814193	3.78291	9.68162	1.97557	0.559575	1.09948	0.660241
ENSG00000114353.16_3	GNAI2	chr3:50263724-50296787	+	protein_coding	1.60125	3.03407	0.0272256	0.361378	4.41782	2.81657	11.3659	24.9987	29.375	5.41057	4.54661	8.83312
ENSG00000125347.13_3	IRF1	chr5:131817301-131826490	-	protein_coding	1.59558	3.02216	0.0347613	0.374583	3.54688	1.9513	5.05956	13.896	16.6865	3.82217	2.691	2.24946
ENSG00000005844.17_3	ITGAL	chr16:30483979-30534506	+	protein_coding	1.59303	3.01682	0.0354415	0.37515	3.30454	1.71151	8.6072	4.64906	16.7716	2.02895	3.176	1.77714
ENSG00000158517.13_3	NCF1	chr7:74188309-74203659	+	protein_coding	1.59246	3.01563	0.0218696	0.349409	2.0834	0.490938	1.46264	3.49539	5.87589	0.54261	0.276778	0.409255
ENSG00000169554.18_3	ZEB2	chr2:145121931-145282150	-	protein_coding	1.58799	3.0063	0.0185879	0.345693	4.41979	2.8318	34.7113	15.1604	15.9905	7.81561	4.63503	6.26473
ENSG00000028277.21_3	POU2F2	chr19:42590262-42700737	-	protein_coding	1.58499	3.00005	0.0283757	0.363425	2.57687	0.991882	2.68912	4.4591	9.54637	1.43858	0.967479	0.639498
ENSG00000275302.1_2	CCL4	chr17:34430983-34433014	+	protein_coding	1.58391	2.9978	0.00561507	0.284927	2.72571	1.14181	6.7365	4.75341	5.50268	0.582021	1.97889	1.27974
ENSG00000107562.16_2	CXCL12	chr10:44865613-44881941	-	protein_coding	1.58127	2.99233	0.0130802	0.322825	4.98449	3.40322	32.7464	30.5309	28.8182	16.6104	7.33211	7.07033
ENSG00000086730.16_3	LAT2	chr7:73613982-73644164	+	protein_coding	1.58061	2.99097	0.0115826	0.320703	2.17234	0.591726	2.07856	3.32996	5.87048	0.443145	0.331095	0.781815
ENSG00000117594.9_3	HSD11B1	chr1:209859523-209908295	+	protein_coding	1.58034	2.9904	0.00735321	0.295746	3.10441	1.52407	10.1949	5.16327	8.21993	2.65868	1.35451	1.76151
ENSG00000072818.11_2	ACAP1	chr17:7239848-7254797	+	protein_coding	1.57327	2.97579	0.0444269	0.398007	2.86688	1.2936	3.37534	5.14349	13.4418	2.12192	1.3101	1.04263
ENSG00000184232.8_3	OAF	chr11:120081475-120101041	+	protein_coding	1.56922	2.96745	0.0217354	0.349372	2.76269	1.19347	3.88281	9.88945	4.87873	0.725405	1.21246	2.13359
ENSG00000143110.11_2	C1orf162	chr1:112016414-112021134	+	protein_coding	1.56194	2.95251	0.02091	0.348219	3.33775	1.77581	4.89894	9.88177	15.0996	2.2861	2.46371	2.52771
ENSG00000011028.13_2	MRC2	chr17:60704762-60770958	+	protein_coding	1.55918	2.94685	0.0207603	0.348219	2.77178	1.21261	3.26864	8.66963	6.7174	1.2677	0.776249	2.09033
ENSG00000112303.13_2	VNN2	chr6:133065009-133084598	-	protein_coding	1.55701	2.94243	0.00577936	0.284927	2.66267	1.10566	4.99487	6.15209	4.92129	1.6556	0.469053	1.55453
ENSG00000163520.13_4	FBLN2	chr3:13590631-13679922	+	protein_coding	1.55583	2.94003	0.0145981	0.326488	3.93871	2.38288	9.34409	20.9398	14.8887	3.55706	3.46725	5.97003
ENSG00000151651.15_3	ADAM8	chr10:135075907-135090372	-	protein_coding	1.54898	2.9261	0.0224623	0.352143	2.18905	0.64007	1.69495	4.98903	4.87494	0.364662	0.350575	1.05351
ENSG00000180353.10_2	HCLS1	chr3:121350246-121379774	-	protein_coding	1.54802	2.92416	0.0213085	0.348446	5.21526	3.66724	24.1689	32.6422	59.5485	15.5989	9.6073	10.6457
ENSG00000111679.16_3	PTPN6	chr12:7055631-7070479	+	protein_coding	1.54741	2.92291	0.042655	0.392947	3.87664	2.32923	7.96763	10.784	28.9903	3.94729	4.09677	4.03319
ENSG00000004399.12_3	PLXND1	chr3:129274018-129325661	-	protein_coding	1.54545	2.91895	0.0203865	0.348219	3.62244	2.07699	5.95783	14.5322	16.2856	3.21648	3.33415	3.11012
ENSG00000100600.14_3	LGMN	chr14:93170152-93215047	-	protein_coding	1.54131	2.91059	0.035719	0.375824	3.79162	2.2503	8.6596	9.36012	25.5368	2.86068	4.51094	4.06218
ENSG00000184060.10_3	ADAP2	chr17:29233362-29286340	+	protein_coding	1.54049	2.90892	0.0137368	0.326488	2.45419	0.913705	2.55107	7.10857	4.71546	1.23745	0.698997	0.758785
ENSG00000122694.15_2	GLIPR2	chr9:36136533-36163910	+	protein_coding	1.54038	2.90871	0.0143873	0.326488	3.01117	1.4708	4.85155	9.67397	7.39006	2.75488	1.90124	0.954711
ENSG00000171860.4_3	C3AR1	chr12:8210898-8219067	-	protein_coding	1.53819	2.90429	0.0184139	0.345252	2.23662	0.698433	2.23249	3.21828	6.67708	1.01046	0.436029	0.480091
ENSG00000173559.12_2	NABP1	chr2:192542794-192561385	+	protein_coding	1.5377	2.90332	0.0152765	0.327513	3.76184	2.22414	11.9634	11.0943	14.9214	6.48237	2.21176	3.24441
ENSG00000118503.14_3	TNFAIP3	chr6:138188325-138204449	+	protein_coding	1.53452	2.89692	0.0324781	0.371561	4.98935	3.45483	15.4151	45.0109	41.4351	9.97441	9.81899	10.1033
ENSG00000008516.16_2	MMP25	chr16:3096682-3110727	+	protein_coding	1.52678	2.88142	0.00340492	0.269492	1.52678	0	1.05844	2.56723	2.258	0	0	0
ENSG00000119535.17_3	CSF3R	chr1:36931644-36948879	-	protein_coding	1.52492	2.87772	0.0253964	0.357723	2.4424	0.917474	2.72965	7.95315	3.80908	1.57044	0.534099	0.708836
ENSG00000110446.10_3	SLC15A3	chr11:60704556-60720002	-	protein_coding	1.52407	2.876	0.0148289	0.326488	1.79855	0.274482	1.09402	3.59356	3.37644	0.189469	0.136846	0.308663
ENSG00000153395.9_2	LPCAT1	chr5:1456595-1524092	-	protein_coding	1.51949	2.8669	0.00539936	0.283458	3.29481	1.77532	6.16769	9.20919	11.9163	2.80486	2.66344	1.87768
ENSG00000160410.14_3	SHKBP1	chr19:41082757-41097305	+	protein_coding	1.51646	2.86087	0.00463122	0.275989	2.37119	0.854736	2.79824	5.06243	5.0141	0.538644	0.772342	1.16879
ENSG00000171067.10_3	C11orf24	chr11:68028803-68039469	-	protein_coding	1.51466	2.85731	0.0355093	0.375418	3.01894	1.50428	5.65596	8.02429	7.86647	0.491747	3.00495	2.82128
ENSG00000108518.7_2	PFN1	chr17:4848947-4852356	-	protein_coding	1.5146	2.85719	0.0262325	0.358652	6.39436	4.87976	46.3268	109.907	112.401	25.1168	26.1361	35.0081
ENSG00000172322.13_2	CLEC12A	chr12:10103915-10148293	+	protein_coding	1.51354	2.85509	0.0135968	0.326488	2.01568	0.502141	4.73341	1.57614	3.47667	0.251456	0.639423	0.384752
ENSG00000169385.2_2	RNASE2	chr14:21423611-21424595	+	protein_coding	1.51334	2.8547	0.0449451	0.398007	1.6194	0.106062	0.63938	2.14032	4.63393	0	0.246763	0
ENSG00000188820.12_2	FAM26F	chr6:116782533-116784942	+	protein_coding	1.51301	2.85405	0.014911	0.326488	1.64648	0.133466	1.33283	1.61825	4.0237	0	0	0.319873
ENSG00000073756.11_2	PTGS2	chr1:186640923-186649559	-	protein_coding	1.51204	2.85213	0.0327483	0.372773	3.24098	1.72894	6.28918	10.8585	8.77653	2.01687	1.09885	4.75236
ENSG00000185245.7_2	GP1BA	chr17:4835592-4838325	+	protein_coding	1.50836	2.84486	0.0120199	0.322535	1.50836	0	2.50856	0.764037	2.72002	0	0	0
ENSG00000214357.8_2	NEURL1B	chr5:172068269-172118543	+	protein_coding	1.50808	2.84431	0.00113099	0.21303	2.83444	1.32636	6.2984	7.61095	4.77399	1.65089	1.28055	1.60853
ENSG00000166147.13_3	FBN1	chr15:48700503-48938046	-	protein_coding	1.50751	2.84318	0.0404766	0.388563	4.08466	2.57715	8.30628	19.766	24.2745	7.38943	3.99642	4.06997
ENSG00000102445.18_4	RUBCNL	chr13:46916135-47012325	-	protein_coding	1.50427	2.83682	0.00783378	0.297957	1.86952	0.365246	1.73725	2.30516	4.39309	0.447627	0.255248	0.176151
ENSG00000130517.13_3	PGPEP1	chr19:18451397-18480760	+	protein_coding	1.50291	2.83414	0.0147215	0.326488	2.31207	0.809161	3.07917	5.13207	3.89588	0.81814	1.53351	0.167873
ENSG00000060982.14_2	BCAT1	chr12:24962956-25102393	-	protein_coding	1.49778	2.82408	0.00120114	0.216082	2.38516	0.88738	3.85816	4.01143	4.85574	1.31336	0.691105	0.617971
ENSG00000141968.7_2	VAV1	chr19:6772725-6857377	+	protein_coding	1.4966	2.82177	0.0276528	0.361898	3.18975	1.69315	4.74712	7.22692	15.0673	1.94249	2.21618	2.57279
ENSG00000160014.16_2	CALM3	chr19:47104331-47114050	+	protein_coding	1.4955	2.81961	0.0288636	0.364009	4.28896	2.79347	16.5418	12.2713	31.0874	5.43391	4.41133	8.57134
ENSG00000186469.8_2	GNG2	chr14:52292913-52446060	+	protein_coding	1.4951	2.81884	0.00725959	0.295228	2.77669	1.28159	7.55998	6.4718	4.03158	0.997121	1.31698	2.10501
ENSG00000163453.11_2	IGFBP7	chr4:57896939-57976551	-	protein_coding	1.49348	2.81567	0.0157034	0.329118	5.94624	4.45276	51.0191	75.4861	57.9178	27.404	12.8365	25.7202
ENSG00000131477.10_2	RAMP2	chr17:40910465-40915059	+	protein_coding	1.48959	2.80808	0.022167	0.350223	3.03463	1.54505	5.58846	13.0421	4.94743	2.11364	1.45766	2.24733
ENSG00000011465.16_3	DCN	chr12:91534261-91576900	-	protein_coding	1.48015	2.78978	0.0135417	0.326488	4.83883	3.35868	39.8966	22.2411	23.6579	12.561	6.66868	9.37949
ENSG00000142347.16_3	MYO1F	chr19:8585674-8642461	-	protein_coding	1.47844	2.78647	0.0307317	0.36941	2.54088	1.06244	2.44106	4.65339	9.13077	1.08703	1.18849	0.994388
ENSG00000104081.13_3	BMF	chr15:40380091-40401093	-	protein_coding	1.47682	2.78335	0.0318932	0.371326	2.7321	1.25528	7.27755	2.77394	8.38929	0.889888	2.04427	1.36432
ENSG00000132704.15_2	FCRL2	chr1:157715523-157746922	-	protein_coding	1.47664	2.783	0.040849	0.389186	2.10465	0.628012	3.79816	1.29391	6.22833	0.565169	0.743585	0.35253
ENSG00000189057.10_3	FAM111B	chr11:58874658-58894883	+	protein_coding	1.47062	2.77142	0.042927	0.393905	2.10941	0.638789	3.51937	1.43076	6.31424	0.926412	0.638459	0.195911
ENSG00000186074.18_2	CD300LF	chr17:72690450-72709117	-	protein_coding	1.46912	2.76853	0.00803627	0.298985	1.46912	0	0.966506	1.67789	3.02956	0	0	0
ENSG00000072786.12_2	STK10	chr5:171469077-171615390	-	protein_coding	1.46747	2.76536	0.0323079	0.371326	3.31088	1.84341	5.07985	8.35417	16.1841	3.29644	2.11303	2.45521
ENSG00000176101.11_2	SSNA1	chr9:140083099-140084822	+	protein_coding	1.46661	2.76371	0.0488985	0.403884	2.17821	0.711602	1.71928	5.5445	4.20941	0	1.26148	0.941997
ENSG00000132185.16_3	FCRLA	chr1:161676762-161684142	+	protein_coding	1.46159	2.75412	0.0261177	0.358608	1.8971	0.435512	3.42162	1.21017	4.28746	0.584591	0.476861	0.0569396
ENSG00000091972.18_3	CD200	chr3:112051194-112081659	+	protein_coding	1.46026	2.75158	0.0317003	0.370703	3.17648	1.71622	5.19842	9.2288	10.6559	3.83419	1.07918	2.52929
ENSG00000277443.2_3	MARCKS	chr6:114178541-114184648	+	protein_coding	1.45913	2.74943	0.0123927	0.322535	5.03845	3.57932	33.5483	33	29.2185	7.68765	9.52414	17.6793
ENSG00000137959.15_3	IFI44L	chr1:79085607-79111830	+	protein_coding	1.45608	2.74362	0.0386142	0.383082	2.69342	1.23734	9.34749	4.01863	4.21174	1.28672	2.59486	0.594178
ENSG00000152804.10_2	HHEX	chr10:94449708-94455403	+	protein_coding	1.45605	2.74357	0.00980979	0.312217	3.01253	1.55648	4.55092	7.93253	9.59859	1.64289	1.67821	2.59515
ENSG00000182326.14_3	C1S	chr12:7096351-7178336	+	protein_coding	1.45307	2.73789	0.0224301	0.352072	5.82005	4.36699	49.7156	57.8985	59.3653	31.4116	11.6156	20.487
ENSG00000141480.17_2	ARRB2	chr17:4613784-4624794	+	protein_coding	1.45193	2.73574	0.0489498	0.403884	3.31946	1.86753	3.93334	11.821	14.7294	2.92305	2.65038	2.39304
ENSG00000175538.10_3	KCNE3	chr11:74165886-74178774	-	protein_coding	1.4502	2.73247	0.0156593	0.329118	2.15235	0.702143	1.99814	4.1786	4.65846	0.205873	0.933266	0.847163
ENSG00000196154.11_3	S100A4	chr1:153516089-153522612	-	protein_coding	1.44479	2.72224	0.0280556	0.363328	4.45928	3.01449	13.0519	34.6018	20.2777	6.35012	5.91337	9.38408
ENSG00000170043.11_3	TRAPPC1	chr17:7833663-7835441	-	protein_coding	1.44459	2.72186	0.0239487	0.355123	3.99547	2.55087	9.05748	18.9636	19.2086	3.74994	4.23976	7.0848
ENSG00000166278.14_3	C2	chr6:31865562-31913449	+	protein_coding	1.44047	2.7141	0.0129643	0.322825	2.39967	0.959193	2.40952	4.79945	6.43079	0.868839	1.1213	0.853807
ENSG00000151702.16_2	FLI1	chr11:128556430-128683162	+	protein_coding	1.43951	2.71229	0.00962345	0.311375	3.80321	2.3637	11.8267	11.1854	16.4057	6.31716	3.71585	2.95123
ENSG00000118946.11_2	PCDH17	chr13:58205944-58303445	+	protein_coding	1.43789	2.70925	0.00167436	0.224982	2.51931	1.08142	4.32095	4.51701	5.41905	1.64566	0.758593	1.03666
ENSG00000164970.14_2	FAM219A	chr9:34398182-34458568	-	protein_coding	1.43781	2.7091	0.0475495	0.40247	3.0173	1.57948	4.56601	13.3558	5.64231	1.00697	2.57184	2.72377
ENSG00000087088.19_3	BAX	chr19:49458072-49465055	+	protein_coding	1.43729	2.70811	0.0200391	0.347937	2.37332	0.936032	2.5604	5.78227	4.76031	0.750134	0.471889	1.71879
ENSG00000112658.7_2	SRF	chr6:43139037-43149245	+	protein_coding	1.43312	2.70031	0.0255546	0.357723	3.68851	2.25538	7.38471	21.0421	10.5961	3.67945	3.54997	4.11225
ENSG00000170296.9_3	GABARAP	chr17:7143333-7146089	-	protein_coding	1.43044	2.69529	0.0276707	0.361898	5.04677	3.61632	22.5023	45.2501	32.2246	12.4646	7.09056	15.9314
ENSG00000075624.13_3	ACTB	chr7:5566782-5603415	-	protein_coding	1.42864	2.69193	0.0295979	0.365573	8.29203	6.86338	175.035	446.764	389.659	103.228	113.906	130.803
ENSG00000141506.13_3	PIK3R5	chr17:8782228-8869029	-	protein_coding	1.42862	2.6919	0.0110995	0.320165	2.14837	0.719743	2.32516	3.11653	5.36538	1.0452	0.556593	0.403081
ENSG00000254087.7_3	LYN	chr8:56792372-56926727	+	protein_coding	1.42568	2.68642	0.0322319	0.371326	3.95029	2.52461	7.64088	19.8747	19.4783	5.55962	3.75666	5.10618
ENSG00000179715.12_3	PCED1B	chr12:47473386-47630445	+	protein_coding	1.42545	2.68598	0.00517633	0.283458	2.52056	1.09511	3.54823	5.55436	5.33754	1.44336	1.4457	0.631532
ENSG00000160856.20_2	FCRL3	chr1:157644111-157670647	-	protein_coding	1.42418	2.68362	0.0433916	0.395075	1.79039	0.36621	2.51148	0.920298	5.138	0.360009	0.334428	0.180005
ENSG00000128268.11_2	MGAT3	chr22:39853349-39888199	+	protein_coding	1.4189	2.67381	0.000762467	0.188068	1.73288	0.313981	1.86328	2.72746	2.44087	0.116689	0.205876	0.426655
ENSG00000100055.20_3	CYTH4	chr22:37678068-37711386	+	protein_coding	1.41788	2.67193	0.0396877	0.386008	2.74459	1.32671	3.78557	5.23473	9.08933	2.24814	2.14999	0.542389
ENSG00000221972.3_2	C3orf36	chr3:133646989-133648656	-	protein_coding	1.4135	2.66383	0.0413383	0.389186	1.54766	0.134159	0.568202	3.42532	2.60021	0.321774	0	0
ENSG00000123500.9_3	COL10A1	chr6:116440086-116479910	-	protein_coding	1.41301	2.66292	0.00591087	0.284927	1.73366	0.320649	2.69744	2.89655	1.55309	0.602293	0.139914	0.0665005
ENSG00000153283.12_3	CD96	chr3:111011566-111384597	+	protein_coding	1.41254	2.66205	0.0405616	0.388563	2.54303	1.13049	6.02711	2.12459	8.01602	1.44143	0.906927	1.25402
ENSG00000161791.13_2	FMNL3	chr12:50030282-50101948	-	protein_coding	1.41172	2.66054	0.0084762	0.300902	3.18174	1.77002	6.30364	6.88833	11.9679	2.97758	1.88136	2.46152
ENSG00000068001.13_3	HYAL2	chr3:50355221-50360337	-	protein_coding	1.40219	2.64302	0.00875879	0.302116	2.73903	1.33684	3.77476	7.06342	6.72893	1.30304	1.20737	2.17039
ENSG00000105939.12_3	ZC3HAV1	chr7:138728266-138794465	-	protein_coding	1.40199	2.64267	0.00109514	0.21303	4.19851	2.79652	15.7783	15.8801	20.8529	6.70085	4.99016	6.26991
ENSG00000171522.5_2	PTGER4	chr5:40679600-40693837	+	protein_coding	1.40121	2.64123	0.0286563	0.364009	2.3892	0.987992	2.65052	3.2683	8.22693	0.943036	0.855509	1.16422
ENSG00000135002.11_3	RFK	chr9:79000433-79009433	-	protein_coding	1.40084	2.64055	0.0316279	0.370703	2.24217	0.841331	4.63007	4.68088	2.31093	0.419169	1.89858	0.398229
ENSG00000105270.14_2	CLIP3	chr19:36505562-36524245	-	protein_coding	1.39683	2.63322	0.00792796	0.297957	3.30843	1.9116	8.14492	9.00558	9.62645	1.6646	4.17129	2.86474
ENSG00000135047.14_2	CTSL	chr9:90340434-90346308	+	protein_coding	1.39091	2.62245	0.0281312	0.363329	6.41299	5.02208	48.9296	120.374	101.099	33.5486	35.4805	26.2206
ENSG00000131652.13_2	THOC6	chr16:3074028-3077756	+	protein_coding	1.3906	2.62187	0.0335282	0.373573	2.07395	0.683357	1.55891	6.15967	3.07397	0.438567	0.642699	0.752445
ENSG00000150867.13_3	PIP4K2A	chr10:22823778-23003484	-	protein_coding	1.39024	2.62122	0.00675046	0.292892	4.40823	3.01799	18.0586	16.1147	28.3472	8.61795	6.14977	6.72933
ENSG00000196664.4_2	TLR7	chrX:12885202-12908499	+	protein_coding	1.38965	2.62015	0.0318588	0.371326	1.73825	0.348595	2.98807	0.900395	3.89989	0.0911888	0.359702	0.391454
ENSG00000164543.5_2	STK17A	chr7:43622357-43666385	+	protein_coding	1.38835	2.61779	0.0350179	0.374583	3.31757	1.92922	7.46543	5.57313	16.8091	3.12711	2.32017	3.03138
ENSG00000187955.11_2	COL14A1	chr8:121072019-121384275	+	protein_coding	1.38537	2.61239	0.0318186	0.371326	3.80317	2.4178	21.0559	9.96494	10.2479	4.85953	2.7145	6.01012
ENSG00000104903.4_2	LYL1	chr19:13209847-13213975	-	protein_coding	1.38387	2.60968	0.0375335	0.381819	1.72305	0.339178	0.818739	2.77413	4.24179	0.23024	0.280022	0.285584
ENSG00000116774.11_2	OLFML3	chr1:114522013-114578194	+	protein_coding	1.37706	2.59739	0.020851	0.348219	3.9523	2.57524	14.2711	19.2325	11.0049	4.91953	3.16129	7.59319
ENSG00000068079.7_2	IFI35	chr17:41158742-41166473	+	protein_coding	1.37659	2.59653	0.0195535	0.346839	2.68925	1.31267	3.68858	9.1211	4.65418	1.0687	1.93609	1.52343
ENSG00000158717.10_2	RNF166	chr16:88762903-88772829	-	protein_coding	1.37465	2.59306	0.00412609	0.275173	2.37374	0.999085	2.86578	4.4119	5.65448	1.12458	0.907049	0.970737
ENSG00000140406.3_3	TLNRD1	chr15:81293285-81298129	+	protein_coding	1.3721	2.58847	0.0191653	0.346839	2.86828	1.49618	4.31918	10.959	5.12033	1.78943	1.76098	1.91478
ENSG00000138964.16_3	PARVG	chr22:44568836-44615413	+	protein_coding	1.3707	2.58597	0.0400491	0.387558	2.27802	0.90732	2.80878	2.38167	7.85817	1.25778	0.709929	0.708964
ENSG00000103145.10_2	HCFC1R1	chr16:3072621-3074287	-	protein_coding	1.36917	2.58322	0.0469135	0.401956	2.67903	1.30985	3.55092	10.9297	3.83808	1.13759	1.26132	2.15231
ENSG00000108819.10_2	PPP1R9B	chr17:48211099-48227991	-	protein_coding	1.3657	2.57702	0.0265048	0.359586	5.09874	3.73303	20.0892	42.8878	42.4723	11.731	9.86222	16.0013
ENSG00000120217.13_2	CD274	chr9:5450503-5470566	+	protein_coding	1.36519	2.57611	0.0322391	0.371326	2.36288	0.997684	2.96167	2.79177	8.06091	1.33025	0.868127	0.828898
ENSG00000162654.8_2	GBP4	chr1:89646831-89664615	-	protein_coding	1.36468	2.57519	0.0112156	0.320165	3.79724	2.43256	15.8345	8.29227	16.1763	5.15277	3.92643	4.19063
ENSG00000163518.10_2	FCRL4	chr1:157543539-157567870	-	protein_coding	1.36261	2.5715	0.0212273	0.348219	1.41504	0.0524324	1.94588	0.647671	2.90685	0	0.115196	0
ENSG00000020181.17_2	ADGRA2	chr8:37641709-37702414	+	protein_coding	1.3572	2.56187	0.0137079	0.326488	2.81448	1.45729	4.71607	9.66322	4.71145	1.32491	1.96294	2.00561
ENSG00000158406.4_2	HIST1H4H	chr6:26277837-26285866	-	protein_coding	1.35244	2.55343	0.0109595	0.320095	3.64288	2.29044	8.16679	10.8046	17.0126	4.47553	3.96819	3.30374
ENSG00000156587.15_3	UBE2L6	chr11:57319129-57335757	-	protein_coding	1.35231	2.55321	0.00424192	0.275173	4.29723	2.94492	15.3891	18.0638	23.3233	7.08809	5.22555	8.06779
ENSG00000112137.17_3	PHACTR1	chr6:12717037-13290716	+	protein_coding	1.35173	2.55218	0.0103191	0.315482	2.34706	0.995336	3.38543	3.17921	6.18629	1.45146	0.921575	0.681879
ENSG00000101082.13_2	SLA2	chr20:35240721-35274619	-	protein_coding	1.35061	2.5502	0.00393695	0.274105	1.56685	0.216241	1.90719	1.30035	2.88814	0.25267	0.134244	0.103423
ENSG00000183098.10_2	GPC6	chr13:93879095-95059655	+	protein_coding	1.34877	2.54695	0.0086157	0.301685	1.79361	0.444842	2.85922	1.59014	3.1684	0.121868	0.300223	0.728911
ENSG00000180644.7_2	PRF1	chr10:72357104-72362531	-	protein_coding	1.34812	2.5458	0.0261769	0.358608	2.1009	0.752781	2.44831	2.19996	6.15406	0.984625	0.641239	0.468854
ENSG00000205542.10_2	TMSB4X	chrX:12993227-12995346	+	protein_coding	1.34713	2.54405	0.01197	0.322535	8.28027	6.93314	303.432	223.767	438.146	141.855	103.454	121.302
ENSG00000065413.18_3	ANKRD44	chr2:197831741-198175897	-	protein_coding	1.34503	2.54036	0.0497423	0.404757	3.74927	2.40423	13.6341	6.29527	21.7782	4.34216	4.74692	3.83156
ENSG00000104213.12_2	PDGFRL	chr8:17433942-17501580	+	protein_coding	1.34363	2.53788	0.0257202	0.357723	2.46831	1.12468	7.80373	4.30185	2.63085	0.896622	1.18238	1.50482
ENSG00000136869.13_2	TLR4	chr9:120466610-120479149	+	protein_coding	1.3433	2.53731	0.0123223	0.322535	3.63166	2.28836	12.2351	8.73949	13.7726	5.68754	2.65162	3.77359
ENSG00000186635.14_4	ARAP1	chr11:72396114-72504644	-	protein_coding	1.34266	2.53618	0.0333779	0.373573	3.33455	1.99189	5.32692	10.5707	13.0232	2.04201	4.4046	2.82768
ENSG00000185885.15_3	IFITM1	chr11:313506-315272	+	protein_coding	1.34256	2.536	0.0315503	0.370492	6.54514	5.20259	72.8979	138.586	77.9548	47.7394	23.773	40.3565
ENSG00000124772.11_2	CPNE5	chr6:36708552-36807778	-	protein_coding	1.33927	2.53024	0.012104	0.322535	2.10409	0.764813	3.16166	2.05259	5.25524	0.836907	0.713549	0.558515
ENSG00000143390.17_2	RFX5	chr1:151313116-151319833	-	protein_coding	1.33845	2.52879	0.0174992	0.341186	3.44169	2.10325	6.60279	9.2652	15.4369	2.82082	3.16338	3.98676
ENSG00000204525.16_2	HLA-C	chr6:31236526-31239907	-	protein_coding	1.33841	2.52872	0.0398331	0.386348	6.35188	5.01348	57.3881	103.99	87.8898	21.3668	51.7102	27.5842
ENSG00000081052.11_2	COL4A4	chr2:227867427-228028829	-	protein_coding	1.33197	2.51746	0.01869	0.345693	2.17077	0.838803	2.50379	2.72644	5.99154	0.980795	0.962893	0.471563
ENSG00000160991.15_2	ORAI2	chr7:102073553-102097268	+	protein_coding	1.32937	2.51293	0.0151337	0.326488	1.74088	0.411515	1.25172	2.4185	3.85091	0.437164	0.237803	0.322747
ENSG00000164088.17_3	PPM1M	chr3:52279809-52284613	+	protein_coding	1.3281	2.51072	0.0121519	0.322535	1.97454	0.646439	1.80827	3.08924	4.28574	0.430032	0.389437	0.930224
ENSG00000150681.9_2	RGS18	chr1:192127587-192154945	+	protein_coding	1.32323	2.50226	0.0018035	0.229177	1.32323	0	1.73182	0.95755	1.92975	0	0	0
ENSG00000134285.10_4	FKBP11	chr12:49315301-49320257	-	protein_coding	1.32208	2.50026	0.0298173	0.36651	2.70582	1.38374	3.31147	4.98994	9.75342	1.39926	2.02478	1.44831
ENSG00000171049.8_3	FPR2	chr19:52255279-52273779	+	protein_coding	1.32129	2.49889	0.0273363	0.361378	1.4721	0.150813	1.25336	3.62504	1.04876	0.302754	0.050353	0
ENSG00000165457.13_3	FOLR2	chr11:71927645-71932994	+	protein_coding	1.31365	2.48569	0.027181	0.361378	2.36321	1.04957	3.72617	3.08659	6.05219	0.685954	0.663187	2.16276
ENSG00000204516.9_3	MICB	chr6:31462658-31478901	+	protein_coding	1.31195	2.48277	0.0480127	0.40325	1.88641	0.574463	2.0456	1.61795	5.33819	0.100255	0.501451	0.998882
ENSG00000173530.5_2	TNFRSF10D	chr8:22993101-23021543	-	protein_coding	1.30631	2.47308	0.0369096	0.380356	3.08433	1.77802	8.06337	11.3705	4.44191	3.62391	1.56122	2.40612
ENSG00000204642.13_3	HLA-F	chr6:29690552-29706305	+	protein_coding	1.30404	2.46919	0.0263702	0.358907	3.55905	2.25501	6.77699	10.4881	17.3265	3.17678	3.61823	4.63844
ENSG00000167483.17_3	FAM129C	chr19:17634110-17664648	+	protein_coding	1.30343	2.46815	0.0436914	0.396071	1.48928	0.185851	1.19274	0.944606	4.18966	0.0778978	0.191103	0.146341
ENSG00000136235.15_3	GPNMB	chr7:23275586-23314727	+	protein_coding	1.30322	2.46779	0.0229608	0.353466	5.09222	3.789	34.7799	26.443	39.4257	9.68781	10.4387	20.6044
ENSG00000139725.7_3	RHOF	chr12:122215660-122241309	-	protein_coding	1.29851	2.45975	0.0232335	0.353466	1.89927	0.600757	1.71843	2.24511	4.88387	0.642945	0.258115	0.687306
ENSG00000115380.19_3	EFEMP1	chr2:56093102-56151274	-	protein_coding	1.29745	2.45793	0.0109536	0.320095	5.2582	3.96075	42.6564	32.8641	36.9175	20.2089	10.1301	14.9918
ENSG00000111331.12_2	OAS3	chr12:113376157-113411054	+	protein_coding	1.29652	2.45636	0.0329516	0.373134	2.64173	1.34521	2.59961	7.88131	6.60301	1.36824	1.63098	1.63207
ENSG00000126262.4_2	FFAR2	chr19:35934809-35942669	+	protein_coding	1.29514	2.45401	0.00982709	0.312217	1.63965	0.344509	2.25679	2.74285	1.48177	0.683557	0	0.215892
ENSG00000163606.10_3	CD200R1	chr3:112640056-112693969	-	protein_coding	1.29449	2.4529	0.0494407	0.404757	1.66263	0.368145	4.85849	1.01011	1.69464	0.322298	0.189288	0.36726
ENSG00000087303.17_3	NID2	chr14:52471521-52535946	-	protein_coding	1.29329	2.45086	0.000442334	0.160887	2.93352	1.64023	5.62735	7.53471	6.88315	2.30248	1.89359	2.16953
ENSG00000113657.12_4	DPYSL3	chr5:146770374-146889619	-	protein_coding	1.28835	2.44249	0.0195839	0.346839	4.41711	3.12876	14.8079	26.1247	21.741	9.86026	5.17889	8.97233
ENSG00000197646.7_2	PDCD1LG2	chr9:5510570-5571254	+	protein_coding	1.2866	2.43953	0.00557412	0.284927	2.0393	0.752697	3.21848	2.72725	3.417	1.02045	0.234743	0.91747
ENSG00000159640.15_3	ACE	chr17:61554422-61575741	+	protein_coding	1.28315	2.43369	0.000366006	0.160887	1.75523	0.472084	2.14868	2.09789	2.944	0.352334	0.379535	0.430599
ENSG00000235162.8_2	C12orf75	chr12:105629068-105789875	+	protein_coding	1.27753	2.42423	0.0209383	0.348219	2.37697	1.09944	3.12082	3.11177	7.27187	0.914999	1.21499	1.31929
ENSG00000198841.3_3	KTI12	chr1:52497775-52499488	-	protein_coding	1.2741	2.41848	0.0282568	0.363425	1.96016	0.686063	2.50848	3.53367	2.70369	0	1.34375	0.776908
ENSG00000162692.10_2	VCAM1	chr1:101185298-101204601	+	protein_coding	1.27082	2.41299	0.0123544	0.322535	3.56203	2.29121	14.0753	7.0603	12.5585	3.6641	4.54564	3.53362
ENSG00000176438.12_2	SYNE3	chr14:95873603-95942173	-	protein_coding	1.26901	2.40995	0.00130476	0.216082	2.93408	1.66507	5.65366	8.21715	6.27915	2.50658	1.98872	2.04328
ENSG00000138623.9_3	SEMA7A	chr15:74701630-74726808	-	protein_coding	1.26867	2.4094	0.0423143	0.391176	1.7431	0.474423	0.913262	2.70984	4.28498	0.352147	0.354758	0.464069
ENSG00000168282.5_2	MGAT2	chr14:50087513-50090199	+	protein_coding	1.26723	2.40699	0.00112709	0.21303	4.43711	3.16988	23.2838	20.2418	18.7062	8.55673	6.59973	9.03647
ENSG00000154978.12_2	VOPP1	chr7:55503749-55640681	-	protein_coding	1.2579	2.39147	0.0250087	0.357585	3.35482	2.09692	6.03751	8.4194	15.1532	3.09014	3.77066	3.01226
ENSG00000135414.9_3	GDF11	chr12:56137064-56151062	+	protein_coding	1.25497	2.38661	0.03068	0.369125	2.11344	0.858479	3.81003	3.922	2.42248	0.144194	1.05063	1.54036
ENSG00000157191.19_2	NECAP2	chr1:16767167-16786573	+	protein_coding	1.25201	2.38172	0.0371865	0.380547	2.51009	1.25809	2.38168	5.19038	7.83059	1.53729	1.40188	1.24515
ENSG00000135899.17_3	SP110	chr2:231032009-231090444	-	protein_coding	1.2493	2.37725	0.0243206	0.357404	3.95236	2.70306	14.2644	10.0368	21.0196	7.55743	5.12054	4.27198
ENSG00000180318.3_2	ALX1	chr12:85673885-85695562	+	protein_coding	1.24742	2.37417	0.0457828	0.400074	1.73867	0.491248	4.39804	1.79972	1.45938	0	0.515727	0.832399
ENSG00000118971.7_3	CCND2	chr12:4382938-4414516	+	protein_coding	1.24693	2.37335	0.0411633	0.389186	5.10627	3.85935	29.1305	25.0034	51.1659	16.1071	8.75561	17.3192
ENSG00000056558.10_2	TRAF1	chr9:123664671-123691451	-	protein_coding	1.2467	2.37298	0.0466712	0.401704	3.06897	1.82227	4.52441	6.1341	13.9944	2.22626	2.85372	2.55707
ENSG00000072694.20_3	FCGR2B	chr1:161632937-161648444	+	protein_coding	1.24538	2.37081	0.0209953	0.348219	1.94689	0.701511	2.95447	1.66693	4.434	0.683377	0.932525	0.321969
ENSG00000214215.3_2	C12orf74	chr12:93096619-93102325	+	protein_coding	1.24538	2.37081	0.00282728	0.261162	1.55755	0.312169	1.91748	2.355	1.60558	0	0.337534	0.430909
ENSG00000110917.7_2	MLEC	chr12:121124672-121139667	+	protein_coding	1.24325	2.36731	0.041028	0.389186	4.26217	3.01892	11.5875	23.1396	22.2517	7.87433	9.82985	4.54118
ENSG00000166523.7_2	CLEC4E	chr12:8685901-8693559	-	protein_coding	1.23973	2.36155	0.00673637	0.292892	1.58646	0.346733	1.87654	2.73613	1.52016	0.43497	0.433139	0
ENSG00000117228.9_2	GBP1	chr1:89518002-89531043	-	protein_coding	1.23524	2.35421	0.00700858	0.29508	4.48444	3.24919	20.1615	18.2551	26.5268	11.1796	7.98123	6.85865
ENSG00000187510.8_2	PLEKHG7	chr12:93115238-93166231	+	protein_coding	1.23497	2.35377	0.0152736	0.327513	1.65991	0.42494	2.73298	3.02975	1.09757	0.458848	0.313515	0.262742
ENSG00000108960.7_2	MMD	chr17:53469974-53499353	-	protein_coding	1.23433	2.35272	0.00347792	0.269492	1.95921	0.724883	2.05228	3.39317	3.38471	0.502695	0.88101	0.597251
ENSG00000125454.11_3	SLC25A19	chr17:73269062-73285591	-	protein_coding	1.23029	2.34614	0.0105404	0.316284	1.83012	0.599828	1.93812	2.14269	3.86847	0.240612	0.724855	0.626711
ENSG00000026297.15_3	RNASET2	chr6:167342992-167370679	-	protein_coding	1.22823	2.34279	0.0149901	0.326488	3.04365	1.81542	5.58586	6.00584	11.1512	2.04066	2.85355	2.72104
ENSG00000204161.13_3	C10orf128	chr10:50362770-50396630	-	protein_coding	1.22758	2.34174	0.00366816	0.269869	2.7812	1.55362	7.5886	4.36991	6.04343	1.97044	1.76751	2.07712
ENSG00000153814.11_2	JAZF1	chr7:27870192-28220362	-	protein_coding	1.22703	2.34085	0.00762636	0.295746	2.69627	1.46924	6.00981	3.82662	7.04684	1.92261	1.37871	2.05311
ENSG00000181104.6_2	F2R	chr5:76011868-76031606	+	protein_coding	1.21998	2.32943	0.0184998	0.345252	3.38722	2.16725	10.107	12.7906	6.47809	4.51151	2.54627	3.63638
ENSG00000168961.16_4	LGALS9	chr17:25956824-25976586	+	protein_coding	1.21897	2.32781	0.0400116	0.387372	2.46428	1.24531	2.88316	7.42706	4.1358	1.03784	0.973358	2.31322
ENSG00000161940.10_2	BCL6B	chr17:6926339-6933609	+	protein_coding	1.21855	2.32713	0.00653389	0.292105	2.55741	1.33886	5.09849	6.03404	3.75493	1.73652	1.01507	1.93506
ENSG00000146476.10_2	ARMT1	chr6:151773393-151791236	+	protein_coding	1.21431	2.3203	0.0170032	0.339999	2.28524	1.07093	4.01287	3.5097	4.12321	0.680638	0.725394	2.19729
ENSG00000197520.10_2	FAM177B	chr1:222910549-222924147	+	protein_coding	1.21207	2.31669	0.0459993	0.400442	1.42768	0.215613	2.60024	0.497831	2.61018	0.177071	0.104958	0.203841
ENSG00000144711.13_3	IQSEC1	chr3:12938719-13114617	-	protein_coding	1.20967	2.31285	0.0361642	0.377855	3.5151	2.30543	5.89339	12.9105	14.584	4.90545	3.60448	3.442
ENSG00000158715.5_2	SLC45A3	chr1:205626979-205649587	-	protein_coding	1.2093	2.31225	0.0103899	0.315482	1.63994	0.430643	2.98939	1.46229	2.08154	0.0757736	0.403451	0.621777
ENSG00000164125.15_3	FAM198B	chr4:159045626-159094470	-	protein_coding	1.20901	2.3118	0.00051333	0.16614	3.06952	1.86051	8.11178	6.41044	7.76207	2.75614	2.88664	2.28011
ENSG00000178175.11_3	ZNF366	chr5:71738479-71803554	-	protein_coding	1.20813	2.31038	0.00737222	0.295746	2.22445	1.01632	2.58272	4.68625	4.01001	0.71887	1.37923	1.0237
ENSG00000145779.7_3	TNFAIP8	chr5:118604387-118735383	+	protein_coding	1.20729	2.30904	0.0463254	0.401467	3.44204	2.23475	8.41021	6.47655	17.2462	3.62145	2.85525	4.85255
ENSG00000135094.10_2	SDS	chr12:113830250-113864106	-	protein_coding	1.20611	2.30714	0.0471215	0.401956	1.44735	0.241241	0.620946	2.63783	2.43933	0.55445	0.0623941	0
ENSG00000178761.14_2	FAM219B	chr15:75192328-75199462	-	protein_coding	1.20449	2.30455	0.0127222	0.322825	1.70586	0.501376	3.68705	1.55737	1.89637	0.439025	0.558671	0.264634
ENSG00000101096.19_2	NFATC2	chr20:50003494-50179370	-	protein_coding	1.20316	2.30243	0.0159675	0.330677	3.02155	1.81839	6.44238	5.18195	10.6383	1.95338	2.79666	2.91245
ENSG00000111145.7_3	ELK3	chr12:96588160-96663613	+	protein_coding	1.20229	2.30105	0.027624	0.361898	4.61206	3.40977	22.4256	26.4209	21.7684	10.8944	5.71598	14.0271
ENSG00000125810.9_2	CD93	chr20:23059986-23066977	-	protein_coding	1.20188	2.3004	0.0253131	0.357723	4.53575	3.33386	17.8155	33.1003	18.4496	12.3407	7.45343	8.09007
ENSG00000166128.12_2	RAB8B	chr15:63481668-63559981	+	protein_coding	1.19391	2.28773	0.0343876	0.374025	4.04652	2.85261	17.745	10.4558	20.0119	9.31987	5.57687	4.55223
ENSG00000118508.4_2	RAB32	chr6:146864829-146876101	+	protein_coding	1.19116	2.28337	0.0114863	0.320703	2.19154	1.00037	2.4487	3.58651	5.02585	0.918914	0.741801	1.39537
ENSG00000109674.3_2	NEIL3	chr4:178230990-178284097	+	protein_coding	1.19116	2.28336	0.00900518	0.303337	1.26498	0.0738268	1.57539	0.734155	2.10788	0.0948007	0	0.0649696
ENSG00000186222.4_3	BLOC1S4	chr4:6717782-6719398	+	protein_coding	1.18681	2.27648	0.0214413	0.349017	1.93037	0.743562	1.98626	3.82255	2.84498	0.520435	0.309308	1.35773
ENSG00000115415.18_4	STAT1	chr2:191829084-191885686	-	protein_coding	1.1861	2.27537	0.0448649	0.398007	4.64013	3.45403	16.0994	22.872	36.9825	14.2338	8.70864	7.89879
ENSG00000100077.14_3	GRK3	chr22:25960816-26125261	+	protein_coding	1.18564	2.27464	0.0335687	0.373573	2.82284	1.6372	6.16391	3.61725	9.70891	2.68334	1.73283	1.99012
ENSG00000111716.12_3	LDHB	chr12:21788276-21910791	-	protein_coding	1.18424	2.27243	0.00383518	0.27307	5.10113	3.91689	26.7276	32.0661	43.1043	13.6352	14.5203	14.1708
ENSG00000138134.11_3	STAMBPL1	chr10:90639491-90734910	+	protein_coding	1.18153	2.26818	0.00634821	0.292105	1.87605	0.694516	2.76591	1.79826	3.69336	0.707239	0.481018	0.676314
ENSG00000137161.16_2	CNPY3	chr6:42896930-42907025	+	protein_coding	1.18033	2.26628	0.0173878	0.340502	4.0057	2.82538	9.77588	17.1636	20.1766	6.27621	5.50107	6.52796
ENSG00000038945.14_3	MSR1	chr8:15965387-16424999	-	protein_coding	1.18022	2.26612	0.0205175	0.348219	2.0869	0.906678	5.25993	3.10452	1.98421	1.06416	0.81338	0.760271
ENSG00000176973.7_3	FAM89B	chr11:65339820-65341669	+	protein_coding	1.17866	2.26366	0.0380811	0.382989	2.70718	1.52853	2.99196	8.24724	6.5445	1.44747	1.96175	2.31231
ENSG00000146535.13_2	GNA12	chr7:2767746-2883958	-	protein_coding	1.17843	2.26331	0.0362746	0.378274	2.70693	1.5285	2.93814	7.93858	6.90759	1.92981	2.20606	1.556
ENSG00000111412.5_2	C12orf49	chr12:117147990-117175875	-	protein_coding	1.17591	2.25935	0.00021671	0.138537	1.9373	0.761391	2.42001	3.09162	3.01454	0.795151	0.659736	0.6348
ENSG00000115325.13_2	DOK1	chr2:74776153-74784681	+	protein_coding	1.17406	2.25646	0.0382399	0.382989	1.90932	0.735264	1.42213	2.92008	4.58209	1.07489	0.420548	0.565156
ENSG00000065809.13_3	FAM107B	chr10:14560556-14816896	-	protein_coding	1.17111	2.25185	0.0144262	0.326488	3.95393	2.78283	12.1009	11.5334	21.6668	5.93516	6.43578	5.32062
ENSG00000106003.12_2	LFNG	chr7:2552163-2568811	+	protein_coding	1.16529	2.24278	0.0326028	0.372336	2.02006	0.854771	1.72698	2.91785	5.24546	0.648481	1.10358	0.705661
ENSG00000197860.9_2	SGTB	chr5:64961755-65018862	-	protein_coding	1.16502	2.24237	0.00374229	0.271296	2.54257	1.37755	4.99766	3.68506	6.03838	1.5367	1.91744	1.37018
ENSG00000119655.10_3	NPC2	chr14:74942895-74960880	-	protein_coding	1.16498	2.24231	0.0286158	0.364009	4.41324	3.24826	12.6781	24.5972	26.6272	8.88078	6.96687	9.89909
ENSG00000144746.6_2	ARL6IP5	chr3:69134095-69155217	+	protein_coding	1.16436	2.24134	0.00146937	0.216929	4.98334	3.81897	32.9545	26.2083	33.2611	11.4586	14.9432	13.1524
ENSG00000099998.17_3	GGT5	chr22:24615622-24641110	-	protein_coding	1.16195	2.23759	0.0288549	0.364009	2.46615	1.3042	4.21187	7.49783	2.80936	1.77286	1.26001	1.40311
ENSG00000125910.5_2	S1PR4	chr19:3172344-3180330	+	protein_coding	1.1601	2.23473	0.0455918	0.39953	1.26306	0.102963	0.57924	1.1541	3.06393	0	0.110459	0.115532
ENSG00000134824.13_3	FADS2	chr11:61560452-61634826	+	protein_coding	1.15838	2.23207	0.0206888	0.348219	1.35731	0.198933	0.787502	2.71046	1.53572	0.0990023	0.266041	0.0869457
ENSG00000100450.12_2	GZMH	chr14:25075686-25078905	-	protein_coding	1.15734	2.23046	0.0379752	0.382947	1.47986	0.322512	1.91198	1.1544	2.45883	0	0	0.9555
ENSG00000186854.10_3	TRABD2A	chr2:85048774-85134132	-	protein_coding	1.1569	2.22977	0.038985	0.383591	2.1331	0.976205	3.11029	2.05571	5.72043	1.46185	0.557917	0.98516
ENSG00000115091.11_3	ACTR3	chr2:114647537-114720173	+	protein_coding	1.15686	2.22971	0.0365876	0.379378	4.47507	3.31822	13.6389	25.8843	26.9503	8.57117	6.82625	12.2474
ENSG00000129355.6_2	CDKN2D	chr19:10677138-10679735	-	protein_coding	1.15493	2.22674	0.0341805	0.374025	1.84621	0.691279	1.43888	2.29983	4.77581	0.673136	0.562379	0.610532
ENSG00000116017.6	ARID3A	chr19:925781-975939	+	protein_coding	1.15296	2.2237	0.0491949	0.403884	2.72621	1.57325	5.19956	3.18962	10.1553	2.01666	1.80722	2.1116
ENSG00000101439.8_3	CST3	chr20:23607343-23619110	-	protein_coding	1.15117	2.22094	0.0443073	0.397917	4.88803	3.73686	24.0717	45.6083	21.2168	9.15266	16.205	12.5671
ENSG00000113273.15_3	ARSB	chr5:78073032-78281910	-	protein_coding	1.14986	2.21893	0.00491609	0.281056	1.91056	0.760695	1.96706	2.83676	3.66782	0.859653	0.693334	0.544548
ENSG00000164032.11_2	H2AFZ	chr4:100869243-100871545	-	protein_coding	1.14875	2.21722	0.0174369	0.340502	4.35948	3.21073	13.6881	20.9523	25.8262	6.84819	8.09661	10.1155
ENSG00000135318.11_3	NT5E	chr6:86159302-86205509	+	protein_coding	1.14557	2.21233	0.0202103	0.348186	2.99773	1.85216	9.01781	8.64493	4.27413	2.61001	2.34075	2.90227
ENSG00000130830.14_3	MPP1	chrX:154006959-154049282	-	protein_coding	1.14444	2.2106	0.0217283	0.349372	2.57312	1.42868	3.16988	4.73175	7.81755	1.71682	1.7187	1.64124
ENSG00000136603.13_3	SKIL	chr3:170075466-170114623	+	protein_coding	1.13783	2.20049	0.0104383	0.315482	4.01832	2.88049	21.6285	12.3295	13.1071	7.03927	6.09009	6.00609
ENSG00000132622.10_2	HSPA12B	chr20:3713314-3733758	+	protein_coding	1.13627	2.19812	0.00413634	0.275173	2.95017	1.8139	7.12793	8.29269	5.11151	2.63578	2.75611	2.18257
ENSG00000147224.10_2	PRPS1	chrX:106871654-106894256	+	protein_coding	1.13415	2.19489	0.0135662	0.326488	3.5737	2.43955	7.35883	12.9651	13.4605	4.18902	4.04839	5.09394
ENSG00000175324.9_2	LSM1	chr8:38020839-38034248	-	protein_coding	1.13309	2.19328	0.0140952	0.326488	4.32792	3.19484	15.4642	20.78	21.5895	6.37078	7.32586	11.5108
ENSG00000105677.11_2	TMEM147	chr19:36036497-36038428	+	protein_coding	1.13146	2.1908	0.0483409	0.403306	2.05692	0.925458	3.1749	5.64987	1.5949	0.826261	1.15325	0.742268
ENSG00000204257.14_3	HLA-DMA	chr6:32916390-32936871	-	protein_coding	1.12349	2.17873	0.0353086	0.374915	3.89903	2.77554	11.6362	10.6307	21.5921	6.92435	6.75956	4.22113
ENSG00000179630.10_3	LACC1	chr13:44453420-44468068	+	protein_coding	1.12279	2.17768	0.00551399	0.284409	3.40011	2.27732	11.8872	10.1834	7.16349	4.23341	3.4509	3.89094
ENSG00000142871.16_3	CYR61	chr1:86046444-86049645	+	protein_coding	1.11664	2.16841	0.0178326	0.341953	7.66556	6.54892	207.108	267.774	148.629	86.4744	114.074	80.5468
ENSG00000196684.12_3	HSH2D	chr19:16244838-16269386	+	protein_coding	1.11511	2.16611	0.00785522	0.297957	2.29018	1.17507	4.04922	3.79418	3.83396	1.50964	1.76116	0.661475
ENSG00000134986.13_4	NREP	chr5:110998318-111333161	-	protein_coding	1.11436	2.16499	0.00139874	0.216082	1.60948	0.495124	1.89519	2.01883	2.25082	0.487137	0.178325	0.597813
ENSG00000103274.10_3	NUBP1	chr16:10837643-10863208	+	protein_coding	1.10319	2.14829	0.0124012	0.322535	4.21403	3.11084	13.1023	21.0063	19.5973	5.94007	8.50886	8.76954
ENSG00000106290.14_3	TAF6	chr7:99704693-99717464	-	protein_coding	1.10267	2.14751	0.0469105	0.401956	2.47515	1.37248	2.73093	8.14845	4.03637	1.39144	1.87497	1.52454
ENSG00000265107.2_2	GJA5	chr1:147228332-147245466	-	protein_coding	1.10209	2.14665	0.0188296	0.346188	2.38037	1.27828	3.89056	6.54929	2.82318	1.53495	1.38791	1.35731
ENSG00000172716.16_3	SLFN11	chr17:33677324-33700720	-	protein_coding	1.10166	2.14602	0.00779881	0.297957	3.43114	2.32947	8.77983	10.1351	10.5239	5.58061	3.84586	2.98185
ENSG00000147324.10_2	MFHAS1	chr8:8640864-8751155	-	protein_coding	1.09836	2.14111	0.00627791	0.292105	2.57784	1.47948	3.53315	6.15925	5.55773	1.88355	1.9049	1.58848
ENSG00000103811.15_2	CTSH	chr15:79213400-79241916	-	protein_coding	1.09715	2.13932	0.0272069	0.361378	3.96348	2.86632	11.7185	11.5417	22.8003	6.86677	6.82054	5.30248
ENSG00000103111.14_3	MON1B	chr16:77224732-77236302	+	protein_coding	1.09671	2.13866	0.0128826	0.322825	3.75458	2.65787	10.5858	17.9251	10.2139	4.74266	5.31589	5.9302
ENSG00000167397.14_3	VKORC1	chr16:31102163-31107301	-	protein_coding	1.09557	2.13697	0.0433079	0.394654	2.65037	1.5548	3.17619	7.39478	6.05884	1.16351	2.51669	2.33298
ENSG00000123643.12_3	SLC36A1	chr5:150816607-150871942	+	protein_coding	1.09541	2.13674	0.0146004	0.326488	2.2184	1.12299	2.25788	4.94056	4.20782	1.18734	1.2757	1.07555
ENSG00000168081.8_2	PNOC	chr8:28174503-28200872	+	protein_coding	1.09221	2.13201	0.0314457	0.37049	1.13171	0.0394991	0.686481	0.794326	2.4766	0	0	0.0856035
ENSG00000249437.7_3	NAIP	chr5:70264310-70320941	-	protein_coding	1.09217	2.13195	0.0132622	0.323071	2.37804	1.28586	3.82835	3.14992	6.01041	1.21972	1.25004	1.90242
ENSG00000164116.16_2	GUCY1A3	chr4:156587863-156653501	+	protein_coding	1.09206	2.13178	0.00460258	0.275989	3.3784	2.28634	11.5942	9.3281	7.64584	3.60804	4.66304	3.44843
ENSG00000161980.5_2	POLR3K	chr16:96407-103628	-	protein_coding	1.09098	2.13019	0.038664	0.383244	2.13036	1.03937	1.8638	3.72728	5.19939	0.77566	0.941588	1.51842
ENSG00000134109.10_2	EDEM1	chr3:5229331-5261642	+	protein_coding	1.0903	2.12918	0.0148294	0.326488	4.07729	2.98699	17.0749	11.0684	21.0512	6.22353	7.04821	7.57187
ENSG00000138172.10_2	CALHM2	chr10:105206543-105212159	-	protein_coding	1.08984	2.1285	0.0338557	0.373573	2.40028	1.31044	2.75898	6.54126	4.18986	0.944058	1.99492	1.6203
ENSG00000091317.7_2	CMTM6	chr3:32522804-32544900	-	protein_coding	1.0896	2.12816	0.00347369	0.269492	4.27442	3.18482	15.3479	19.7313	20.3845	7.15346	7.52351	9.81978
ENSG00000146083.11_2	RNF44	chr5:175953698-175965026	-	protein_coding	1.08925	2.12764	0.0324065	0.371326	3.04993	1.96067	4.36104	9.07574	9.51557	2.70987	2.44538	3.61393
ENSG00000155962.12_3	CLIC2	chrX:154505500-154563966	-	protein_coding	1.08925	2.12763	0.0302988	0.368119	3.68155	2.59231	18.0191	9.04689	10.0548	6.39653	3.96466	4.97266
ENSG00000132205.10_2	EMILIN2	chr18:2847028-2915991	+	protein_coding	1.08742	2.12493	0.0157102	0.329118	2.95318	1.86577	4.89208	6.73477	9.19235	3.03071	1.98632	3.02195
ENSG00000126456.15_3	IRF3	chr19:50162826-50169132	-	protein_coding	1.08664	2.12379	0.00311762	0.268446	3.48866	2.40202	8.30265	12.7003	10.0979	4.69728	4.02284	4.1597
ENSG00000175970.10_3	UNC119B	chr12:121148238-121161443	+	protein_coding	1.08634	2.12334	0.0273464	0.361378	2.40357	1.31723	2.89747	7.08953	3.69823	1.44522	1.37701	1.66214
ENSG00000150977.10_2	RILPL2	chr12:123895230-123921264	-	protein_coding	1.08461	2.1208	0.0384095	0.382992	3.29918	2.21457	5.11948	12.8622	10.2438	3.89033	3.66926	3.37898
ENSG00000166033.11_2	HTRA1	chr10:124221041-124274424	+	protein_coding	1.07903	2.11261	0.00466217	0.276273	4.72352	3.64449	26.4709	31.2712	19.8004	11.4936	12.1073	10.9427
ENSG00000213719.8_3	CLIC1	chr6:31698358-31707540	-	protein_coding	1.0784	2.11169	0.0382977	0.382989	5.69565	4.61726	34.3229	70.1615	54.3845	19.4497	21.604	30.9838
ENSG00000112299.7_2	VNN1	chr6:133002729-133035188	-	protein_coding	1.07639	2.10875	0.0165547	0.336776	1.76288	0.686486	1.61843	3.83311	2.08865	0.730037	0.492743	0.614055
ENSG00000175334.7_2	BANF1	chr11:65769550-65771620	+	protein_coding	1.07589	2.10802	0.0417289	0.389186	3.71705	2.64116	11.362	14.5525	10.8288	3.23146	4.97376	8.60439
ENSG00000169826.7_2	CSGALNACT2	chr10:43633934-43680756	+	protein_coding	1.07474	2.10634	0.011401	0.320703	4.15941	3.08467	19.2493	14.3263	17.3855	10.376	6.42628	6.22726
ENSG00000039523.19_4	RIPOR1	chr16:67552321-67580691	+	protein_coding	1.07306	2.10389	0.0229231	0.353466	3.39055	2.3175	8.33141	13.941	7.27276	4.60762	3.07056	4.42593
ENSG00000109436.7_3	TBC1D9	chr4:141541919-141677274	-	protein_coding	1.07299	2.10379	0.0449534	0.398007	3.75296	2.67997	17.3308	7.25501	15.1944	4.67113	5.37636	6.27802
ENSG00000183023.18_3	SLC8A1	chr2:40324410-40838193	-	protein_coding	1.07095	2.10082	0.0363485	0.37849	1.68885	0.617904	2.29563	1.11502	3.80765	0.51986	0.454449	0.635011
ENSG00000137478.14_3	FCHSD2	chr11:72547790-72853306	-	protein_coding	1.06753	2.09585	0.0265952	0.359715	4.32964	3.2621	20.4642	12.6559	26.7343	7.68953	8.47967	9.71975
ENSG00000137486.16_4	ARRB1	chr11:74975226-75062749	-	protein_coding	1.06074	2.086	0.0425566	0.392685	2.60199	1.54125	3.14368	6.14342	6.56027	1.29733	2.95958	1.71028
ENSG00000002549.12_2	LAP3	chr4:17578815-17609595	+	protein_coding	1.06009	2.08506	0.022159	0.350223	4.82142	3.76134	20.2108	29.997	33.3798	16.8492	11.3075	10.3511
ENSG00000122687.17_3	MRM2	chr7:2273866-2281833	-	protein_coding	1.05996	2.08487	0.0354946	0.375418	2.79083	1.73088	4.54036	7.78414	5.80984	1.25375	2.93572	3.12294
ENSG00000197965.11_3	MPZL1	chr1:167690429-167761156	+	protein_coding	1.0599	2.08479	0.00885502	0.302116	3.22456	2.16467	7.35316	11.4271	6.86775	3.27739	4.01566	3.20128
ENSG00000138629.15_2	UBL7	chr15:74738318-74753523	-	protein_coding	1.05384	2.07605	0.0182822	0.344739	2.54237	1.48853	3.2626	6.80757	4.94014	1.8194	1.46629	2.17742
ENSG00000171643.13_2	S100Z	chr5:76145826-76217475	+	protein_coding	1.05248	2.07409	0.0390763	0.383698	1.05248	0	1.95909	0.308454	1.30444	0	0	0
ENSG00000136280.15_3	CCM2	chr7:45039074-45116068	+	protein_coding	1.05088	2.0718	0.0418147	0.389275	2.20555	1.15467	2.16237	3.37992	6.08487	0.910384	1.43829	1.36898
ENSG00000155304.5_2	HSPA13	chr21:15743436-15755805	-	protein_coding	1.04932	2.06955	0.041326	0.389186	4.03082	2.98151	24.4746	10.3317	14.1284	7.89842	6.18301	6.70812
ENSG00000177963.14_4	RIC8A	chr11:207511-215113	+	protein_coding	1.04577	2.06447	0.0263572	0.358907	2.04822	1.00245	1.87541	4.70228	3.31501	1.11417	0.742373	1.18285
ENSG00000121807.5_4	CCR2	chr3:46395225-46402419	+	protein_coding	1.04453	2.0627	1.242e-05	0.0344905	1.47357	0.429041	1.75122	1.72148	1.86048	0.38975	0.363926	0.287466
ENSG00000128590.4_2	DNAJB9	chr7:108210012-108215294	+	protein_coding	1.03874	2.05443	0.0143467	0.326488	3.60028	2.56155	10.5065	13.8214	9.46037	5.70093	3.46984	5.86879
ENSG00000101665.8_2	SMAD7	chr18:46446223-46477081	-	protein_coding	1.03511	2.04927	0.0268339	0.360051	3.12173	2.08662	9.13338	6.57777	7.58837	1.89566	3.99508	4.29809
ENSG00000125384.6_2	PTGER2	chr14:52781023-52795324	+	protein_coding	1.03385	2.04748	0.0116512	0.320703	1.58642	0.552571	1.42171	2.89311	1.87252	0.340293	0.354686	0.737732
ENSG00000243811.8_2	APOBEC3D	chr22:39417118-39429281	+	protein_coding	1.03123	2.04376	0.0219856	0.350223	2.34291	1.31168	4.15659	2.71323	5.81933	1.38559	1.1831	1.93695
ENSG00000221963.5_2	APOL6	chr22:36044442-36064456	+	protein_coding	1.0295	2.04132	0.000954474	0.197861	4.02581	2.9963	15.6758	13.6309	16.7137	7.77095	6.15308	7.09823
ENSG00000112769.18_3	LAMA4	chr6:112429963-112576141	-	protein_coding	1.0293	2.04103	0.0080784	0.298985	3.90254	2.87325	13.7873	13.1517	14.9828	8.24011	4.67232	6.50525
ENSG00000181744.8_2	C3orf58	chr3:143690640-143767561	+	protein_coding	1.02764	2.03868	0.0328405	0.372773	2.89156	1.86392	9.85066	4.8469	5.44102	3.12948	3.01426	1.90928
ENSG00000204160.11_3	ZDHHC18	chr1:27153201-27184093	+	protein_coding	1.02492	2.03485	0.048265	0.403306	2.03109	1.00616	1.59726	3.86248	4.40605	0.68357	0.972921	1.43958
ENSG00000105887.10_3	MTPN	chr7:135611509-135662101	-	protein_coding	1.02237	2.03125	0.00252269	0.251007	4.44102	3.41865	19.0912	21.9472	21.2281	9.09078	8.37446	11.9264
ENSG00000166446.14_3	CDYL2	chr16:80631803-80838226	-	protein_coding	1.02019	2.02819	0.00587871	0.284927	1.72147	0.701277	1.86146	2.05241	3.10591	0.749326	0.743256	0.409563
ENSG00000110218.8_2	PANX1	chr11:93862094-93915138	+	protein_coding	1.01967	2.02746	0.0127711	0.322825	3.39231	2.37263	8.43074	12.6223	8.01073	5.27662	3.47703	3.94294
ENSG00000143870.12_3	PDIA6	chr2:10923517-10978103	-	protein_coding	1.01914	2.02671	0.0322095	0.371326	5.70411	4.68497	38.0337	63.8185	55	26.504	31.5728	17.9977
ENSG00000132274.15_3	TRIM22	chr11:5710919-5758319	+	protein_coding	1.01737	2.02422	0.0308931	0.369456	4.21922	3.20185	21.7563	13.2396	18.9405	11.5463	6.15623	7.6768
ENSG00000166598.14_3	HSP90B1	chr12:104323885-104347423	+	protein_coding	1.01674	2.02334	0.000724712	0.182006	7.416	6.39926	176.037	148.592	187.08	88.826	81.1322	80.5068
ENSG00000137752.23_4	CASP1	chr11:104896170-104905977	-	protein_coding	1.01395	2.01943	0.0210552	0.348219	2.88275	1.8688	5.98977	5.81248	7.42587	2.24261	1.89654	4.18708
ENSG00000149131.15_3	SERPING1	chr11:57364860-57382326	+	protein_coding	1.01387	2.01932	0.0266914	0.359715	5.63577	4.6219	43.4842	70.9717	37.3919	22.265	21.323	27.7433
ENSG00000143753.12_2	DEGS1	chr1:224363458-224381143	+	protein_coding	1.01318	2.01835	0.00165134	0.224982	3.60456	2.59138	11.3008	10.1128	12.1669	6.05556	4.52682	4.61362
ENSG00000138670.17_3	RASGEF1B	chr4:82347547-82965397	-	protein_coding	1.01166	2.01623	0.0257837	0.357723	2.34771	1.33605	3.886	2.77012	6.15951	1.17095	1.84547	1.60478
ENSG00000183486.12_3	MX2	chr21:42733870-42781317	+	protein_coding	1.00379	2.00526	0.0277275	0.362186	2.14613	1.14234	2.60228	4.8295	3.12993	1.96573	0.911426	0.897351
ENSG00000087589.16_2	CASS4	chr20:54987168-55035443	+	protein_coding	1.00313	2.00434	1.40252e-06	0.0242329	1.25015	0.247017	1.33928	1.3819	1.4154	0.181697	0.214234	0.16485
ENSG00000117643.14_2	MAN1C1	chr1:25943959-26112698	+	protein_coding	1.00223	2.0031	0.0141334	0.326488	2.19331	1.19108	2.35724	4.54246	4.14129	1.1171	1.19104	1.56601
ENSG00000105223.19_3	PLD3	chr19:40854363-40886346	+	protein_coding	0.998393	1.99777	0.0306904	0.369125	2.79148	1.79309	3.68493	8.05568	6.82235	2.01895	2.68786	2.73846
ENSG00000166750.9_2	SLFN5	chr17:33570055-33600674	+	protein_coding	0.998051	1.9973	0.00719582	0.29508	4.97364	3.97559	33.7866	25.4106	32.764	13.8973	12.5537	18.2819
ENSG00000090520.11_3	DNAJB11	chr3:186285192-186303589	+	protein_coding	0.996885	1.99569	0.00505039	0.283458	4.43009	3.4332	17.8166	23.7803	20.4842	11.9566	8.41103	9.33621
ENSG00000152240.12_2	HAUS1	chr18:43684298-43708299	+	protein_coding	0.996032	1.99451	0.00295337	0.264002	2.79276	1.79673	6.4834	5.78051	5.55771	2.32002	2.00667	3.20127
ENSG00000124783.12_3	SSR1	chr6:7268539-7347679	-	protein_coding	0.994178	1.99195	0.000253019	0.148269	3.99062	2.99644	15.8318	15.6627	13.3222	6.92441	7.29523	6.73141
ENSG00000189319.13_3	FAM53B	chr10:126307861-126432838	-	protein_coding	0.993655	1.99122	0.0496586	0.404757	2.86387	1.87021	3.75545	6.32538	10.074	2.79199	2.36814	2.8257
ENSG00000164933.11_3	SLC25A32	chr8:104410863-104427417	-	protein_coding	0.992358	1.98943	0.00102232	0.205345	3.07472	2.08236	7.72215	7.88481	6.71755	3.56491	2.70432	3.49182
ENSG00000163507.13_2	KIAA1524	chr3:108268716-108308491	-	protein_coding	0.990968	1.98752	0.025321	0.357723	1.86736	0.876389	2.36642	1.81953	4.11737	1.04857	0.956756	0.543372
ENSG00000213648.10_3	SULT1A4	chr16:29471210-29476297	+	protein_coding	0.99026	1.98654	0.0427397	0.393385	1.36767	0.377414	1.13868	3.01854	0.999487	0.2793	0.153428	0.48551
ENSG00000101000.5_3	PROCR	chr20:33759876-33804043	+	protein_coding	0.990112	1.98634	0.0132177	0.322825	2.76143	1.77132	4.49999	7.70778	5.50961	1.89436	2.48048	2.94887
ENSG00000165617.14_4	DACT1	chr14:59100685-59115039	+	protein_coding	0.989247	1.98515	0.0482707	0.403306	2.23049	1.24124	3.41505	3.88547	3.79173	2.82963	0.919821	0.796955
ENSG00000154511.11_2	FAM69A	chr1:93298294-93427079	-	protein_coding	0.988914	1.98469	0.0314391	0.37049	2.38986	1.40095	6.22559	2.58145	4.56328	1.42481	1.62554	1.8926
ENSG00000131378.13_4	RFTN1	chr3:16355081-16555533	-	protein_coding	0.988571	1.98422	0.00710168	0.29508	3.85074	2.86217	14.2451	10.7037	15.8309	7.16798	6.55272	5.23124
ENSG00000153179.12_3	RASSF3	chr12:64900781-65091347	+	protein_coding	0.987101	1.9822	0.0449847	0.398007	4.82877	3.84167	32.0602	20.7147	30.9712	10.5418	20.1799	11.0553
ENSG00000031081.10_4	ARHGAP31	chr3:119013220-119139561	+	protein_coding	0.986991	1.98205	0.00423309	0.275173	3.64501	2.65802	8.94748	13.1753	12.8842	5.57567	5.25214	5.11587
ENSG00000157933.9_2	SKI	chr1:2160134-2241558	+	protein_coding	0.98472	1.97893	0.0125602	0.322825	4.33584	3.35112	15.8013	24.3549	18.3308	7.34931	10.7	9.87742
ENSG00000124659.6_2	TBCC	chr6:42712219-42713834	-	protein_coding	0.983518	1.97728	0.0222233	0.350223	2.97076	1.98725	5.32419	5.8975	10.0451	2.8011	2.5878	3.5701
ENSG00000166130.14_3	IKBIP	chr12:99007183-99038891	-	protein_coding	0.9822	1.97548	0.00981663	0.312217	2.62874	1.64654	5.30523	4.24475	6.15419	2.66319	1.49517	2.35747
ENSG00000166974.12_3	MAPRE2	chr18:32556892-32723434	+	protein_coding	0.981859	1.97501	0.0306896	0.369125	2.66095	1.67909	4.65436	4.16235	7.66649	1.84456	3.17698	1.76369
ENSG00000169248.12_3	CXCL11	chr4:76954835-76962568	-	protein_coding	0.981765	1.97488	0.00570632	0.284927	1.02749	0.0457254	0.962259	1.56017	0.686126	0	0	0.0997504
ENSG00000017483.14_3	SLC38A5	chrX:48316920-48328644	-	protein_coding	0.981206	1.97411	0.0383065	0.382989	1.54573	0.564525	0.952854	2.50825	2.63224	0.281884	0.417352	0.780289
ENSG00000150456.10_3	EEF1AKMT1	chr13:21302870-21348097	-	protein_coding	0.97821	1.97002	0.0453318	0.398484	2.00758	1.02937	3.52225	3.34149	2.31157	0.388265	1.10003	1.91686
ENSG00000115355.15_2	CCDC88A	chr2:55514978-55647057	-	protein_coding	0.97773	1.96936	0.0195446	0.346839	3.12377	2.14604	8.98567	5.4118	9.34409	3.57831	4.09525	2.71707
ENSG00000101695.8_3	RNF125	chr18:29598335-29653176	+	protein_coding	0.977595	1.96918	0.0342067	0.374025	2.75208	1.77448	7.2097	3.44674	7.37536	2.23494	2.25334	2.8047
ENSG00000137168.7_2	PPIL1	chr6:36822603-36842800	-	protein_coding	0.977434	1.96896	0.0346989	0.374583	3.1814	2.20396	5.77514	9.26448	9.73575	2.46419	3.72356	4.97732
ENSG00000133216.16_3	EPHB2	chr1:23037332-23247993	+	protein_coding	0.973773	1.96397	0.00152456	0.219427	1.41743	0.44366	1.32195	1.99737	1.73826	0.287238	0.312594	0.488934
ENSG00000125870.10_2	SNRPB2	chr20:16710606-16723208	+	protein_coding	0.972019	1.96158	0.00597444	0.284927	4.11388	3.14186	15.2106	16.6608	17.1297	6.31302	7.47918	10.09
ENSG00000138071.13_3	ACTR2	chr2:65454887-65498387	+	protein_coding	0.970403	1.95939	0.0304867	0.369125	5.97006	4.99965	69.3409	47.4734	71.2414	23.1822	41.021	31.2236
ENSG00000205060.10_2	SLC35B4	chr7:133974084-134001803	-	protein_coding	0.967572	1.95555	0.00293526	0.263663	2.16246	1.19488	3.5734	3.75988	3.12152	1.56268	0.89823	1.46629
ENSG00000166479.9_3	TMX3	chr18:66340925-66382535	-	protein_coding	0.965359	1.95255	0.0145632	0.326488	2.96393	1.99858	8.98208	6.65374	5.21734	2.72428	2.60713	3.74995
ENSG00000100335.13_3	MIEF1	chr22:39895437-39914137	+	protein_coding	0.965179	1.95231	0.0339314	0.373573	2.37862	1.41344	2.71672	6.52752	4.0268	1.50005	1.95955	1.55439
ENSG00000092010.14_2	PSME1	chr14:24605367-24608176	+	protein_coding	0.964214	1.951	0.0218678	0.349409	5.58615	4.62194	33.0418	54.9984	57.1577	21.6906	22.6608	26.8067
ENSG00000137076.20_3	TLN1	chr9:35696945-35732392	-	protein_coding	0.963785	1.95042	0.00142312	0.216082	5.49139	4.5276	38.2009	49.2981	45.1712	21.8498	23.9772	20.4984
ENSG00000056050.6_3	HPF1	chr4:170650616-170679104	-	protein_coding	0.963621	1.9502	0.000894996	0.191968	3.91872	2.9551	12.7675	13.8626	15.9046	6.13208	7.34878	6.83212
ENSG00000140105.17_3	WARS	chr14:100800125-100843142	-	protein_coding	0.962828	1.94913	0.031857	0.371326	3.78352	2.82069	10.6928	15.2958	12.7045	9.09739	5.32198	4.52424
ENSG00000139970.16_3	RTN1	chr14:60062694-60337684	-	protein_coding	0.962015	1.94803	0.0468101	0.401956	1.34818	0.386168	1.46035	0.751626	2.82906	0.158728	0.354532	0.422244
ENSG00000106546.12_2	AHR	chr7:17338246-17385776	+	protein_coding	0.957735	1.94226	0.022175	0.350223	5.18218	4.22445	40.9217	33.6896	31.9107	17.8776	12.9189	23.8601
ENSG00000183688.4_3	RFLNB	chr17:289769-295730	-	protein_coding	0.956098	1.94006	0.0477281	0.40247	3.46727	2.51117	7.34651	14.0343	9.78113	6.33282	4.99149	3.21701
ENSG00000139974.15_3	SLC38A6	chr14:61447832-61550451	+	protein_coding	0.955971	1.93988	0.0121093	0.322535	1.92388	0.967905	3.89715	2.12243	2.5727	0.695064	1.15841	1.04543
ENSG00000124191.17_2	TOX2	chr20:42543504-42698256	+	protein_coding	0.955697	1.93952	0.0448558	0.398007	1.98038	1.02468	2.94212	1.73355	4.70166	0.850574	1.4255	0.876168
ENSG00000183853.17_4	KIRREL1	chr1:157963063-158070052	+	protein_coding	0.955189	1.93883	0.0274588	0.361818	2.32681	1.37162	5.61354	4.40561	2.53217	1.63344	1.30428	1.85522
ENSG00000111229.15_3	ARPC3	chr12:110872630-110888227	-	protein_coding	0.950059	1.93195	0.0484026	0.403306	5.0849	4.13484	26.0418	35.6066	38.4936	11.2962	16.6919	23.9223
ENSG00000241370.5_3	RPP21	chr6:30312908-30314661	+	protein_coding	0.950029	1.93191	0.0415776	0.389186	2.36519	1.41516	5.92386	4.41529	2.64764	1.48001	2.37811	1.26408
ENSG00000058668.14_3	ATP2B4	chr1:203595689-203713209	+	protein_coding	0.949984	1.93185	0.041693	0.389186	4.01275	3.06277	19.4766	12.9234	13.7526	7.50847	4.98593	10.4544
ENSG00000145016.15_4	RUBCN	chr3:197398264-197476598	-	protein_coding	0.947639	1.92871	0.00477763	0.278265	2.59274	1.6451	3.79935	5.66319	5.86456	2.15647	2.20183	2.02743
ENSG00000100426.6_3	ZBED4	chr22:50247490-50283726	+	protein_coding	0.947431	1.92844	0.00191148	0.236874	2.74797	1.80054	4.71013	6.53256	6.04814	2.3268	2.72959	2.4069
ENSG00000164220.6_2	F2RL2	chr5:75911307-75919259	-	protein_coding	0.947125	1.92803	0.0410616	0.389186	1.34817	0.401046	2.40404	1.71162	0.78771	0.661543	0.189616	0.16483
ENSG00000185565.11_3	LSAMP	chr3:115521210-116858236	-	protein_coding	0.945483	1.92583	0.0189621	0.346342	2.20439	1.2589	3.21447	5.32448	2.67276	1.65847	1.2117	1.33102
ENSG00000150093.18_3	ITGB1	chr10:33189247-33294720	-	protein_coding	0.945223	1.92549	0.00192829	0.236874	6.91125	5.96603	129.675	108.604	120.75	63.3407	53.2743	68.9492
ENSG00000121361.3_2	KCNJ8	chr12:21917889-21928515	-	protein_coding	0.945179	1.92543	0.00161602	0.222821	2.19059	1.24541	3.82713	3.68289	3.20824	1.04233	1.4998	1.6103
ENSG00000197142.10_2	ACSL5	chr10:114133776-114188138	+	protein_coding	0.944928	1.92509	0.0101731	0.315278	3.0006	2.05567	5.23125	8.20335	7.93903	3.0245	2.76464	3.74265
ENSG00000271605.1	MILR1	chr17:62461569-62464760	+	protein_coding	0.943671	1.92342	0.0497888	0.404757	0.943671	0	0.524708	0.515789	2.07889	0	0	0
ENSG00000111885.6_3	MAN1A1	chr6:119498374-119670926	-	protein_coding	0.942116	1.92134	0.0330017	0.373201	4.85466	3.91255	27.8766	23.6517	33.0255	18.3073	9.56679	15.7385
ENSG00000109684.14_2	CLNK	chr4:10488019-10686489	-	protein_coding	0.939371	1.91769	0.0386008	0.383082	1.04933	0.109958	0.699036	0.654421	2.15348	0.147319	0	0.0955132
ENSG00000143401.14_4	ANP32E	chr1:150190717-150208504	-	protein_coding	0.939234	1.91751	0.0306504	0.369125	5.42367	4.48444	53.5762	32.0255	42.8747	24.3506	16.0743	24.9133
ENSG00000156384.14_2	SFR1	chr10:105881816-105886143	+	protein_coding	0.934213	1.91085	0.000677201	0.182006	1.91115	0.976937	3.29547	2.44154	2.59896	0.960335	0.952274	0.992467
ENSG00000165244.6_2	ZNF367	chr9:99148223-99180611	-	protein_coding	0.933577	1.91001	0.0282279	0.363329	1.75079	0.817208	2.50193	1.37801	3.57715	0.76194	0.85599	0.672807
ENSG00000239732.3_3	TLR9	chr3:52255096-52260179	-	protein_coding	0.932926	1.90914	0.0492385	0.403884	1.01644	0.0835126	0.346352	1.06126	1.98294	0	0.088367	0.09306
ENSG00000141448.8_2	GATA6	chr18:19749404-19782491	+	protein_coding	0.931504	1.90726	0.0418479	0.389275	1.72005	0.788545	1.48225	3.31197	2.34069	0.995016	1.01662	0.281018
ENSG00000115271.10_3	GCA	chr2:163175350-163228105	+	protein_coding	0.929319	1.90438	0.00323305	0.269492	2.21973	1.29041	3.40941	4.36178	3.27492	1.23326	1.82916	1.31613
ENSG00000213694.3_3	S1PR3	chr9:91606362-91619925	+	protein_coding	0.928479	1.90327	0.0497315	0.404757	1.92674	0.998265	1.43834	4.03962	3.4723	1.01452	0.809374	1.18687
ENSG00000162849.15_3	KIF26B	chr1:245318287-245872733	+	protein_coding	0.92542	1.89924	0.0435812	0.395947	1.12348	0.198059	0.546759	1.04433	2.2706	0.211395	0.105237	0.127519
ENSG00000171617.13_3	ENC1	chr5:73923231-73937249	-	protein_coding	0.925003	1.89869	0.0308084	0.369456	2.42207	1.49707	3.40097	4.9117	4.91681	1.03018	2.10534	2.56732
ENSG00000150995.18_3	ITPR1	chr3:4535032-4889524	+	protein_coding	0.924509	1.89804	0.032162	0.371326	3.28751	2.363	9.36138	5.94069	11.945	3.77339	5.02553	3.73352
ENSG00000121797.9_3	CCRL2	chr3:46448654-46454488	+	protein_coding	0.92431	1.89778	0.028837	0.364009	1.48021	0.555898	1.1996	1.61707	2.77227	0.796365	0.244071	0.421629
ENSG00000118263.14_3	KLF7	chr2:207938861-208031991	-	protein_coding	0.923986	1.89735	0.00668965	0.29279	3.346	2.42201	10.7235	8.84457	8.10929	5.04677	4.7816	3.40276
ENSG00000138496.16_2	PARP9	chr3:122246771-122283424	-	protein_coding	0.923816	1.89713	0.0231574	0.353466	3.11337	2.18955	5.20772	8.68587	9.77904	3.91961	3.74727	3.06431
ENSG00000120942.13_3	UBIAD1	chr1:11333263-11356106	+	protein_coding	0.923766	1.89706	0.0212816	0.348324	2.18747	1.2637	2.45165	5.24032	3.38778	1.27362	1.48953	1.44569
ENSG00000168701.18_2	TMEM208	chr16:67261006-67263181	+	protein_coding	0.92355	1.89678	0.033046	0.373201	2.4308	1.50725	3.47934	6.77717	3.49978	2.06727	1.41689	2.09863
ENSG00000215021.8_2	PHB2	chr12:7074490-7079988	-	protein_coding	0.922225	1.89504	0.0166007	0.337157	4.62571	3.70348	18.9969	23.3209	29.9378	10.5867	14.905	10.9974
ENSG00000103241.6_2	FOXF1	chr16:86544133-86549024	+	protein_coding	0.921531	1.89412	0.0222459	0.350223	1.91729	0.995762	1.97385	3.68598	2.86694	1.38422	1.07825	0.600357
ENSG00000120063.9_2	GNA13	chr17:63006833-63052957	-	protein_coding	0.92109	1.89354	0.0133569	0.325001	3.81729	2.8962	13.1842	10.3039	16.471	6.41344	5.45674	7.61971
ENSG00000112029.9_3	FBXO5	chr6:153291654-153304714	-	protein_coding	0.918512	1.89017	0.0448299	0.398007	2.18569	1.26718	4.06117	2.1918	4.82898	0.957126	1.36247	2.01574
ENSG00000232838.3_3	PET117	chr20:18118517-18123813	+	protein_coding	0.916589	1.88765	0.00590851	0.284927	2.92749	2.0109	7.03437	5.25608	7.76063	2.74942	3.56723	2.82306
ENSG00000198668.10_3	CALM1	chr14:90862846-90874605	+	protein_coding	0.916413	1.88742	0.00259292	0.251007	4.73743	3.82101	27.4324	26.212	23.5329	10.9443	14.264	14.4843
ENSG00000107798.17_3	LIPA	chr10:90973326-91174314	-	protein_coding	0.912464	1.88226	0.0167666	0.337471	3.14881	2.23634	7.43849	7.56085	8.65769	2.72718	3.45484	5.30093
ENSG00000106605.10_3	BLVRA	chr7:43798279-43846941	+	protein_coding	0.910769	1.88005	0.0116352	0.320703	4.28958	3.37881	15.2816	18.0054	23.1712	7.97775	9.38443	11.0731
ENSG00000134825.15_3	TMEM258	chr11:61535973-61560274	-	protein_coding	0.910736	1.88	0.00932423	0.308977	2.69855	1.78781	4.52914	6.36892	5.71386	1.83598	3.04693	2.58697
ENSG00000114450.9_3	GNB4	chr3:179113877-179169378	-	protein_coding	0.910154	1.87925	0.0306787	0.369125	3.13928	2.22912	9.60944	8.15497	6.04208	4.16938	2.48681	4.71785
ENSG00000115234.10_2	SNX17	chr2:27593363-27600400	+	protein_coding	0.910015	1.87906	0.0320007	0.371326	2.929	2.01898	4.26099	8.63333	7.71577	3.50591	2.9625	2.72884
ENSG00000136514.2_2	RTP4	chr3:187086120-187089864	+	protein_coding	0.909778	1.87876	0.0371441	0.380547	1.83677	0.926993	2.0937	1.81026	4.24258	0.672104	0.959507	1.09772
ENSG00000113552.15_3	GNPDA1	chr5:141371314-141392606	-	protein_coding	0.907809	1.87619	0.00951957	0.309915	2.49691	1.5891	4.03159	5.66121	4.36626	1.88049	1.57511	2.67143
ENSG00000160408.14_3	ST6GALNAC6	chr9:130647600-130667687	-	protein_coding	0.906599	1.87462	0.0183351	0.344739	1.95088	1.04428	2.43445	3.99054	2.37144	0.695984	1.38729	1.16647
ENSG00000156239.11_2	N6AMT1	chr21:30244513-30257693	-	protein_coding	0.906423	1.87439	0.0413787	0.389186	1.85821	0.951788	4.42728	1.7866	2.1512	0.836644	1.15716	0.826601
ENSG00000115919.14_3	KYNU	chr2:143635067-143813401	+	protein_coding	0.90486	1.87236	0.0112159	0.320165	1.84091	0.936047	1.87835	3.55281	2.50818	0.851547	0.802242	1.09888
ENSG00000129515.18_3	SNX6	chr14:35030300-35099389	-	protein_coding	0.904292	1.87163	0.0124348	0.322535	3.61202	2.70773	13.7007	8.89617	11.5654	5.14745	4.83351	6.77495
ENSG00000198624.12_2	CCDC69	chr5:150560613-150603706	-	protein_coding	0.903538	1.87065	0.02072	0.348219	4.0414	3.13786	10.9941	18.2537	18.3316	8.89317	7.38969	7.21658
ENSG00000070961.15_2	ATP2B1	chr12:89981826-90103077	-	protein_coding	0.902809	1.8697	0.0164921	0.336153	3.89949	2.99668	18.2098	10.4642	14.0912	6.95181	6.32495	7.72972
ENSG00000197045.12_3	GMFB	chr14:54941202-54955914	-	protein_coding	0.902257	1.86899	0.0497141	0.404757	2.52396	1.62171	5.60866	4.44751	4.28512	1.17514	1.94969	3.54237
ENSG00000166073.10_3	GPR176	chr15:40091233-40213093	-	protein_coding	0.901295	1.86774	0.00740784	0.295746	1.96959	1.0683	2.21798	3.57321	3.08238	1.40439	0.994417	0.922859
ENSG00000151012.13_2	SLC7A11	chr4:139085251-139163503	-	protein_coding	0.89797	1.86344	0.0138678	0.326488	1.51255	0.614578	1.24558	1.77614	2.72562	0.50703	0.605224	0.483753
ENSG00000101109.11_2	STK4	chr20:43595115-43708600	+	protein_coding	0.897704	1.8631	0.0465779	0.401699	4.26004	3.36234	26.1909	12.088	18.7653	8.35401	9.2814	10.3095
ENSG00000140937.13_3	CDH11	chr16:64977656-65160015	-	protein_coding	0.897105	1.86233	0.0373183	0.380616	3.47437	2.57727	12.2528	9.83406	8.56248	7.41601	3.6111	4.47761
ENSG00000147536.11_2	GINS4	chr8:41386725-41402565	+	protein_coding	0.896319	1.86131	0.0176985	0.341599	1.16136	0.265044	0.802699	1.04539	2.0347	0.221193	0.133452	0.253635
ENSG00000026950.16_3	BTN3A1	chr6:26402465-26415444	+	protein_coding	0.895972	1.86086	0.00954915	0.310399	2.35565	1.45967	4.09471	3.24469	5.20004	1.36942	2.03502	1.89343
ENSG00000081087.14_3	OSTM1	chr6:108362613-108487058	-	protein_coding	0.892915	1.85692	0.00404663	0.275173	2.9589	2.06599	6.27176	6.63698	7.4644	3.81711	2.50017	3.3541
ENSG00000213533.11_3	TMEM110	chr3:52870235-52931612	-	protein_coding	0.892221	1.85603	0.0308618	0.369456	2.22087	1.32865	3.84276	3.30144	3.86339	2.02984	2.01399	0.735116
ENSG00000179526.16_2	SHARPIN	chr8:145153536-145163027	-	protein_coding	0.891943	1.85567	0.0246816	0.357585	2.21067	1.31873	3.13275	5.25622	2.83606	1.76056	1.08996	1.69028
ENSG00000178988.10_2	MRFAP1L1	chr4:6709428-6711607	-	protein_coding	0.891795	1.85548	0.016056	0.3312	5.18162	4.28983	39.3768	39.9188	27.9346	16.2879	16.9705	23.088
ENSG00000198843.12_3	SELENOT	chr3:150320662-150348232	+	protein_coding	0.889944	1.8531	0.00706568	0.29508	3.23662	2.34667	7.71928	7.06669	10.9063	3.93996	3.99342	4.335
ENSG00000104093.13_3	DMXL2	chr15:51739908-51915030	-	protein_coding	0.889511	1.85255	0.0463963	0.401467	2.71534	1.82583	4.28635	4.43131	8.86587	2.17234	3.06873	2.45183
ENSG00000135604.9_2	STX11	chr6:144471663-144509507	+	protein_coding	0.889421	1.85243	0.0278645	0.362758	2.36792	1.4785	2.79588	4.20444	5.96236	1.53673	1.81614	2.02893
ENSG00000169288.17_2	MRPL1	chr4:78783674-78873944	+	protein_coding	0.889128	1.85206	0.00327125	0.269492	2.92025	2.03112	7.30778	6.28584	6.16611	2.51924	3.09021	3.74341
ENSG00000182287.14_4	AP1S2	chrX:15843929-15873054	-	protein_coding	0.886512	1.8487	0.0450779	0.398007	2.37419	1.48768	6.45826	2.95378	3.72558	1.33775	2.29019	1.86739
ENSG00000111012.9_3	CYP27B1	chr12:58156117-58162769	-	protein_coding	0.884938	1.84669	0.0104921	0.316201	0.908328	0.0233901	1.21057	0.43869	1.07888	0	0.0498405	0
ENSG00000185880.12_3	TRIM69	chr15:45021186-45060027	+	protein_coding	0.884726	1.84641	0.00777058	0.297957	1.95892	1.0742	2.74859	2.7078	3.22766	0.857037	0.891258	1.65783
ENSG00000122566.20_3	HNRNPA2B1	chr7:26229547-26241149	-	protein_coding	0.881136	1.84182	0.0213816	0.348853	6.96609	6.08496	142.386	136.018	98.4769	65.1664	54.8986	83.5717
ENSG00000164761.8_2	TNFRSF11B	chr8:119935796-119964439	-	protein_coding	0.880684	1.84125	0.0100566	0.314537	1.26625	0.385564	1.5408	1.04112	1.68347	0.592178	0.245033	0.124673
ENSG00000101307.15_3	SIRPB1	chr20:1544167-1600707	-	protein_coding	0.878965	1.83906	0.00430069	0.275173	0.99392	0.114955	0.814923	1.27094	0.916619	0	0.270033	0
ENSG00000065802.11_2	ASB1	chr2:239335383-239360891	+	protein_coding	0.87772	1.83747	0.04008	0.387679	2.16574	1.28802	2.17761	5.33799	3.48547	1.26995	1.58963	1.47711
ENSG00000166224.16_3	SGPL1	chr10:72575717-72640930	+	protein_coding	0.877583	1.83729	0.04422	0.397782	3.32817	2.45059	5.82625	10.325	12.1043	4.1277	4.05873	5.29703
ENSG00000082212.12_2	ME2	chr18:48405104-48480627	+	protein_coding	0.875544	1.8347	0.0339353	0.373573	2.44975	1.57421	4.56068	3.86737	5.02456	1.97828	1.17537	3.07525
ENSG00000114978.17_2	MOB1A	chr2:74379655-74406025	-	protein_coding	0.875178	1.83423	0.0104313	0.315482	4.63252	3.75734	21.3451	22.737	27.7722	11.6985	10.6379	15.7337
ENSG00000153012.11_2	LGI2	chr4:25000469-25032501	-	protein_coding	0.874198	1.83299	0.0129617	0.322825	1.27858	0.404386	1.0351	1.30738	2.04068	0.496909	0.145404	0.352206
ENSG00000104312.7_2	RIPK2	chr8:90769975-90803291	+	protein_coding	0.873786	1.83247	0.0292862	0.364495	2.00764	1.13386	2.01432	3.0884	4.27643	1.57991	0.948851	1.10181
ENSG00000065989.15_2	PDE4A	chr19:10527449-10580307	+	protein_coding	0.873703	1.83236	0.00874618	0.302116	1.51262	0.638921	1.38019	2.31554	1.94353	0.509446	0.816291	0.377209
ENSG00000168894.9_2	RNF181	chr2:85822848-85824736	+	protein_coding	0.873465	1.83206	0.0193015	0.346839	3.29878	2.42532	6.84075	11.7384	8.54176	4.65252	4.9208	3.63083
ENSG00000136634.5_3	IL10	chr1:206940947-206945839	-	protein_coding	0.872493	1.83082	0.0137554	0.326488	0.935762	0.0632689	0.565338	1.48798	0.79731	0	0	0.140611
ENSG00000150551.10_2	LYPD1	chr2:133402426-133429152	-	protein_coding	0.872067	1.83028	0.0219521	0.350223	1.29573	0.423664	1.56841	2.05768	0.884104	0.348899	0.151113	0.554207
ENSG00000132109.9_2	TRIM21	chr11:4406127-4414926	-	protein_coding	0.871524	1.82959	0.042652	0.392947	3.36817	2.49664	6.15457	11.1923	11.6209	4.02742	4.27089	5.78364
ENSG00000155099.7_3	TMEM55A	chr8:92006024-92053292	-	protein_coding	0.869332	1.82682	0.00449291	0.275989	2.36348	1.49415	3.46619	5.19507	3.92553	1.63556	1.81135	2.01693
ENSG00000244414.6_3	CFHR1	chr1:196788887-196801319	+	protein_coding	0.867585	1.82461	0.0236564	0.353466	1.10427	0.236683	0.987289	1.19285	1.28026	0	0	0.63586
ENSG00000197948.10_2	FCHSD1	chr5:141018869-141030986	-	protein_coding	0.865314	1.82174	0.045713	0.400074	2.30935	1.44403	2.4924	3.93319	6.06804	1.97271	1.50869	1.70081
ENSG00000135919.12_3	SERPINE2	chr2:224839829-224904036	-	protein_coding	0.865205	1.8216	0.030799	0.369456	2.04738	1.18217	2.05125	4.12867	3.5132	1.74282	1.00762	1.12192
ENSG00000161381.13_3	PLXDC1	chr17:37219556-37310647	-	protein_coding	0.864664	1.82092	0.00130953	0.216082	1.73037	0.865711	2.06745	2.79201	2.14078	0.706903	0.872417	0.89323
ENSG00000171604.11_2	CXXC5	chr5:139026884-139063467	+	protein_coding	0.863999	1.82008	0.0194811	0.346839	2.37722	1.51322	3.49788	5.88034	3.53132	2.0274	1.46641	2.11487
ENSG00000113811.10_2	SELENOK	chr3:53918437-53926015	-	protein_coding	0.862524	1.81822	7.76268e-05	0.10671	3.497	2.63447	9.6428	10.3695	10.8934	5.18669	5.39608	5.05054
ENSG00000132405.18_3	TBC1D14	chr4:6910969-7034845	+	protein_coding	0.862123	1.81771	0.0121667	0.322535	3.39859	2.53647	7.14231	10.7981	11.2089	4.48989	4.60374	5.34772
ENSG00000137726.16_3	FXYD6	chr11:117707691-117748201	-	protein_coding	0.861731	1.81722	0.0238172	0.354585	1.98139	1.11966	3.86143	3.45382	1.84365	1.16355	1.07786	1.28228
ENSG00000259956.1_2	RBM15B	chr3:51428699-51435339	+	protein_coding	0.856193	1.81026	0.0157992	0.32925	3.33792	2.48173	7.01406	11.4778	9.33831	3.83031	4.98597	5.02716
ENSG00000213281.4_2	NRAS	chr1:115247090-115259515	-	protein_coding	0.856173	1.81023	0.017055	0.340069	3.4362	2.58002	7.9023	10.6356	11.2435	4.09202	4.63263	6.45406
ENSG00000068912.13_3	ERLEC1	chr2:54014181-54045956	+	protein_coding	0.855009	1.80877	0.000613916	0.179877	4.31867	3.46366	19.3436	20.6218	17.0646	9.45614	10.5923	10.0779
ENSG00000124357.12_2	NAGK	chr2:71291474-71306935	+	protein_coding	0.854413	1.80802	0.0474049	0.402402	2.59045	1.73604	4.94369	4.34031	5.88314	1.26095	2.84167	3.25586
ENSG00000152518.7_3	ZFP36L2	chr2:43449541-43453748	-	protein_coding	0.85315	1.80644	0.0126462	0.322825	5.6803	4.82715	38.262	56.3828	58.851	27.0552	26.1043	29.0816
ENSG00000140350.15_2	ANP32A	chr15:69070874-69113236	-	protein_coding	0.853088	1.80636	0.0464411	0.401516	4.30109	3.448	19.6218	18.621	17.933	7.57847	8.21304	15.4452
ENSG00000213015.8_3	ZNF580	chr19:56146382-56154835	+	protein_coding	0.850603	1.80325	0.0288145	0.364009	4.04929	3.19868	12.3391	21.9393	13.8308	7.19799	9.06603	8.37848
ENSG00000173141.4_2	MRPL57	chr13:21750784-21753223	+	protein_coding	0.850453	1.80307	0.0421911	0.39055	2.73704	1.88659	5.60464	5.74846	5.64872	1.50873	3.1226	3.88799
ENSG00000115233.11_3	PSMD14	chr2:162164549-162268228	+	protein_coding	0.849673	1.80209	0.0432995	0.394654	2.8477	1.99803	3.92551	8.3932	7.06244	2.80096	2.7783	3.43824
ENSG00000170270.4_2	GON7	chr14:93669239-93673439	-	protein_coding	0.849514	1.80189	0.0256267	0.357723	2.04606	1.19654	2.45131	3.0004	4.10137	0.966649	1.08081	1.94189
ENSG00000137462.6_2	TLR2	chr4:154622652-154626851	+	protein_coding	0.849327	1.80166	0.0188881	0.346188	2.62391	1.77458	3.93388	5.32105	6.51014	3.07868	2.33136	1.94758
ENSG00000113555.5_2	PCDH12	chr5:141323150-141349306	-	protein_coding	0.849085	1.80136	0.0151929	0.326717	1.15105	0.301967	0.72858	1.4414	1.59522	0.179058	0.124029	0.413807
ENSG00000125257.13_2	ABCC4	chr13:95672083-95953700	-	protein_coding	0.847922	1.79991	0.0145716	0.326488	2.6074	1.75948	3.85515	5.88549	5.76991	2.11037	2.10377	3.02038
ENSG00000110395.6_3	CBL	chr11:119076986-119184636	+	protein_coding	0.847399	1.79925	0.0409052	0.389186	2.58567	1.73828	4.02098	3.96339	7.6802	2.25854	1.994	2.80666
ENSG00000151692.14_2	RNF144A	chr2:7057523-7208417	+	protein_coding	0.846985	1.79874	0.025661	0.357723	2.21196	1.36498	2.67057	5.3254	3.28333	1.66115	1.74809	1.33668
ENSG00000276231.4_2	PIK3R6	chr17:8706041-8770994	-	protein_coding	0.845968	1.79747	0.0484594	0.403306	0.954632	0.108664	0.325163	1.0261	1.71137	0.0475346	0.122535	0.0660184
ENSG00000139291.13_3	TMEM19	chr12:72079867-72098826	+	protein_coding	0.84386	1.79485	0.0210711	0.348219	1.92726	1.0834	3.14281	2.93019	2.37895	1.22617	0.61016	1.65449
ENSG00000140157.14_2	NIPA2	chr15:23004684-23034427	-	protein_coding	0.841533	1.79195	0.00452052	0.275989	3.22561	2.38408	7.5196	9.05981	8.55005	4.79027	4.61425	3.37566
ENSG00000163319.10_2	MRPS18C	chr4:84377085-84390888	+	protein_coding	0.840553	1.79074	0.0152274	0.327125	3.39261	2.55206	8.48319	9.17937	10.9993	4.70451	3.79483	6.37472
ENSG00000240891.7_3	PLCXD2	chr3:111393523-111565294	+	protein_coding	0.83813	1.78773	0.00648383	0.292105	1.02094	0.182808	1.16805	0.634957	1.35735	0.14504	0.156351	0.104542
ENSG00000115541.10_3	HSPE1	chr2:198364718-198368181	+	protein_coding	0.83773	1.78724	0.0246581	0.357585	4.26931	3.43158	13.5073	22.0959	20.402	8.21158	10.2934	11.0745
ENSG00000089057.14_2	SLC23A2	chr20:4833002-4990939	-	protein_coding	0.83758	1.78705	0.020558	0.348219	2.75227	1.91469	4.87934	6.02308	6.40778	3.84454	2.70228	1.98822
ENSG00000137509.10_4	PRCP	chr11:82534544-82681626	-	protein_coding	0.836833	1.78612	0.0126572	0.322825	3.06242	2.22559	9.39335	6.06253	6.94191	3.09425	3.77481	4.23329
ENSG00000198833.6_2	UBE2J1	chr6:90036344-90062567	-	protein_coding	0.836546	1.78577	0.0322413	0.371326	5.36416	4.52761	48.4629	29.7466	44.945	22.5868	26.2266	18.1063
ENSG00000144645.13_3	OSBPL10	chr3:31699382-32119072	-	protein_coding	0.835804	1.78485	0.0083989	0.30082	1.92514	1.08934	3.24746	2.04721	3.232	0.93806	1.2102	1.24891
ENSG00000140931.19_3	CMTM3	chr16:66637777-66647795	+	protein_coding	0.835433	1.78439	0.0267576	0.359715	1.60018	0.764743	1.4804	2.15492	2.56117	0.415347	0.579332	1.1943
ENSG00000276085.1_2	CCL3L3	chr17:34522268-34524157	-	protein_coding	0.833852	1.78244	0.0262504	0.358665	0.833852	0	0.753384	1.40299	0.344046	0	0	0
ENSG00000071054.16_3	MAP4K4	chr2:102313312-102511151	+	protein_coding	0.831852	1.77997	0.018825	0.346188	4.71966	3.88781	25.8361	24.7094	25.5137	18.9969	11.8794	11.5947
ENSG00000078237.6_2	TIGAR	chr12:4416929-4463759	+	protein_coding	0.831748	1.77984	0.00589483	0.284927	1.97361	1.14187	2.55733	3.38855	2.88065	1.50604	0.859265	1.3061
ENSG00000109971.13_4	HSPA8	chr11:122928197-122933938	-	protein_coding	0.830275	1.77802	0.00308019	0.267406	6.64579	5.81551	94.9349	104.233	98.4524	46.9286	63.2751	56.9819
ENSG00000092020.10_3	PPP2R3C	chr14:35554673-35591723	-	protein_coding	0.829964	1.77764	0.033998	0.373801	2.38939	1.55943	5.08621	3.3251	4.46379	2.56438	2.28562	1.18627
ENSG00000146834.13_2	MEPCE	chr7:100026413-100031749	+	protein_coding	0.827694	1.77485	0.0273536	0.361378	3.13022	2.30252	7.07001	10.7526	6.07717	3.27379	4.14958	4.45507
ENSG00000203950.6_3	RTL8A	chrX:134184962-134186226	-	protein_coding	0.826165	1.77297	0.0335106	0.373573	3.323	2.49683	6.60147	11.2905	9.72759	5.06701	3.55266	5.51068
ENSG00000006015.17_3	C19orf60	chr19:18699495-18703146	+	protein_coding	0.82559	1.77226	0.04271	0.393282	1.71121	0.885617	1.50818	3.61963	2.02975	0.721403	0.709919	1.14256
ENSG00000101132.9_2	PFDN4	chr20:52824386-52844591	+	protein_coding	0.825303	1.77191	0.00583564	0.284927	3.15328	2.32797	8.47245	8.90717	6.5038	3.55934	4.65159	3.91244
ENSG00000118655.4_2	DCLRE1B	chr1:114447763-114456708	+	protein_coding	0.825277	1.77188	0.014164	0.326488	1.76449	0.939212	1.8472	2.22425	3.27214	0.74448	0.850669	1.18372
ENSG00000132718.8_2	SYT11	chr1:155829300-155854990	+	protein_coding	0.823804	1.77007	0.0339467	0.373573	2.08529	1.26148	2.16124	3.4906	4.38318	1.26482	1.12773	1.85946
ENSG00000109743.10_3	BST1	chr4:15704573-15739936	+	protein_coding	0.823169	1.76929	0.000628587	0.181653	1.68885	0.865685	2.58429	2.08363	2.03195	0.846251	0.887224	0.736511
ENSG00000134256.12_2	CD101	chr1:117544372-117579098	+	protein_coding	0.821745	1.76754	0.0478526	0.40325	0.947329	0.125585	0.560483	0.615166	1.84477	0	0.0782121	0.204231
ENSG00000115902.10_2	SLC1A4	chr2:65215611-65250999	+	protein_coding	0.818916	1.76408	0.0143756	0.326488	2.01009	1.19117	2.65482	2.39207	4.27182	1.35386	1.2529	1.24499
ENSG00000165355.7_3	FBXO33	chr14:39866873-39901704	-	protein_coding	0.818694	1.76381	0.0183298	0.344739	2.81102	1.99233	6.31114	5.40486	6.38095	2.75416	2.2301	4.19426
ENSG00000171488.14_3	LRRC8C	chr1:90098631-90235462	+	protein_coding	0.818336	1.76337	0.0450119	0.398007	2.16389	1.34556	3.64077	2.24831	4.96957	1.59487	1.16427	1.92235
ENSG00000001036.13_2	FUCA2	chr6:143815948-143832827	-	protein_coding	0.818225	1.76324	0.0126888	0.322825	3.42672	2.60849	9.79175	11.0285	8.57925	4.31502	6.65521	4.57498
ENSG00000126756.11_2	UXT	chrX:47511197-47518560	-	protein_coding	0.817707	1.7626	0.0453791	0.39855	3.85311	3.03541	8.77047	17.1897	15.9812	7.328	7.33292	6.94161
ENSG00000164111.14_2	ANXA5	chr4:122589110-122618268	-	protein_coding	0.816568	1.76121	0.0416963	0.389186	5.98102	5.16446	72.9906	75.4541	43.5477	36.1118	39.2209	29.9033
ENSG00000113312.10_2	TTC1	chr5:159436120-159492550	+	protein_coding	0.816328	1.76092	0.0156625	0.329118	5.0113	4.19497	31.2043	32.6898	29.9199	13.2029	17.9519	21.8247
ENSG00000151466.11_3	SCLT1	chr4:129786076-130014762	-	protein_coding	0.81572	1.76018	0.0438816	0.396796	2.47009	1.65437	5.74767	2.9135	5.44158	2.72828	1.80556	1.98205
ENSG00000100632.10_2	ERH	chr14:69846840-69865344	-	protein_coding	0.815484	1.75989	0.0392293	0.383698	4.21327	3.39779	12.5034	23.6897	18.1428	8.31521	9.72175	10.7232
ENSG00000018510.13_3	AGPS	chr2:178257372-178424027	+	protein_coding	0.813914	1.75797	0.00362797	0.269492	2.91253	2.09862	6.69743	6.40855	6.48512	2.74363	3.11372	4.10168
ENSG00000100364.18_3	KIAA0930	chr22:45586219-45636650	-	protein_coding	0.812071	1.75573	0.0382931	0.382989	2.4972	1.68513	3.3471	6.66026	4.40444	2.20851	1.7852	2.72101
ENSG00000101464.10_3	PIGU	chr20:33148346-33286594	-	protein_coding	0.808764	1.75171	0.0441114	0.397677	2.10966	1.3009	3.04154	4.89949	2.37175	1.01441	1.68695	1.76327
ENSG00000128595.16_3	CALU	chr7:128379346-128411861	+	protein_coding	0.808708	1.75164	0.0310616	0.369766	5.3382	4.52949	47.4405	40.1191	32.2369	24.863	16.7204	25.8771
ENSG00000097046.12_2	CDC7	chr1:91966450-91991321	+	protein_coding	0.808497	1.75139	0.0466516	0.401699	2.73303	1.92454	5.31456	4.11125	8.10555	3.31149	2.10414	3.08753
ENSG00000162144.9_3	CYB561A3	chr11:61116217-61129771	-	protein_coding	0.806628	1.74912	0.0431172	0.39462	1.29481	0.48818	0.832112	1.35005	2.43003	0.308304	0.573619	0.340485
ENSG00000166454.9_3	ATMIN	chr16:81069452-81080963	+	protein_coding	0.805214	1.7474	0.0461108	0.40064	3.38176	2.57655	9.81421	8.68171	9.81655	6.80958	5.6057	3.11442
ENSG00000197262.8	CCL4L2	chr17:34639793-34641846	+	protein_coding	0.804742	1.74683	0.0192851	0.346839	1.05145	0.246706	0.753239	1.21823	1.28931	0.0295901	0.0752823	0.508727
ENSG00000204577.11_3	LILRB3	chr19:54720147-54727378	-	protein_coding	0.80456	1.74661	0.0268139	0.360051	1.31445	0.50989	0.954231	1.60941	2.01681	0.60706	0.163623	0.543946
ENSG00000213024.11_3	NUP62	chr19:50410082-50433020	-	protein_coding	0.802127	1.74367	0.0476016	0.40247	3.3821	2.57997	7.2874	9.74962	11.7212	4.50626	3.83311	7.03274
ENSG00000128203.6_2	ASPHD2	chr22:26825239-26840981	+	protein_coding	0.802061	1.74359	0.0488136	0.403884	1.11244	0.310377	0.553144	1.25572	1.88492	0.389673	0.053077	0.302943
ENSG00000065600.12_3	TMEM206	chr1:212537273-212588243	-	protein_coding	0.801727	1.74319	0.0497807	0.404757	1.93879	1.13707	2.64457	2.42119	3.51939	1.97086	0.588176	1.25472
ENSG00000152102.17_2	FAM168B	chr2:131805449-131851033	-	protein_coding	0.800862	1.74214	0.0103404	0.315482	4.21446	3.4136	16.6081	21.5474	15.115	8.29639	10.5663	10.2534
ENSG00000248835.2	AL357673.1	chr1:54635333-54637997	-	protein_coding	0.800706	1.74195	0.0495822	0.404757	1.31776	0.517059	1.12909	1.54713	1.85637	0.184635	1.05097	0.206162
ENSG00000108622.10_2	ICAM2	chr17:62079954-62097994	-	protein_coding	0.799791	1.74085	0.0470707	0.401956	1.86764	1.06785	1.57305	3.80008	2.93508	1.01301	1.38647	0.917629
ENSG00000197977.3_2	ELOVL2	chr6:10980992-11044547	-	protein_coding	0.797688	1.73831	0.0260796	0.358608	1.00016	0.202468	1.04348	0.592805	1.45865	0	0.092597	0.394399
ENSG00000205436.7_3	EXOC3L4	chr14:103566481-103576896	+	protein_coding	0.796904	1.73737	0.0123057	0.322535	0.900063	0.103159	0.93841	1.24846	0.491103	0	0.159044	0.0692084
ENSG00000096968.13_3	JAK2	chr9:4984390-5128183	+	protein_coding	0.796647	1.73706	0.0298199	0.36651	3.78696	2.99032	13.9363	9.3077	16.083	6.70829	6.14921	8.10562
ENSG00000111224.13_3	PARP11	chr12:3900213-3982614	-	protein_coding	0.794853	1.7349	0.0370792	0.380513	2.04255	1.2477	3.2775	2.12645	4.22836	1.77154	0.977539	1.44307
ENSG00000090857.13_2	PDPR	chr16:70147529-70196440	+	protein_coding	0.792116	1.73161	0.0128997	0.322825	2.43467	1.64256	3.39326	4.26887	5.82689	2.18435	2.05756	2.12593
ENSG00000223401.2_4	AC072022.1	chr3:187461474-187463816	+	protein_coding	0.791155	1.73046	0.0365962	0.379378	1.52804	0.736885	2.50926	2.25234	1.10158	0.597064	0.936605	0.496616
ENSG00000179933.5_2	C14orf119	chr14:23563974-23569671	+	protein_coding	0.790496	1.72967	0.00813595	0.299034	2.81064	2.02014	6.04815	5.73378	6.27651	2.41393	2.92883	3.97565
ENSG00000250571.6_3	GLI4	chr8:144349603-144359101	+	protein_coding	0.790487	1.72966	0.0356243	0.375824	1.24958	0.459097	0.69241	1.90372	1.73544	0.46676	0.273307	0.390957
ENSG00000010270.13_2	STARD3NL	chr7:38217824-38270272	+	protein_coding	0.790129	1.72923	0.00583901	0.284927	2.54074	1.75061	4.47938	5.5124	4.52129	1.89642	2.38153	2.89028
ENSG00000112208.11_2	BAG2	chr6:57037124-57054631	+	protein_coding	0.786603	1.72501	0.00941016	0.308977	1.67649	0.889892	1.78015	2.66295	2.2072	1.15521	0.606858	0.837323
ENSG00000100307.12_3	CBX7	chr22:39516172-39548679	-	protein_coding	0.78516	1.72328	0.0165457	0.336776	2.71344	1.92828	4.38411	6.1415	6.33803	2.26237	3.52421	2.73539
ENSG00000165916.8_3	PSMC3	chr11:47440320-47448024	-	protein_coding	0.782971	1.72067	0.00430952	0.275173	5.08742	4.30445	32.2427	38.452	28.9665	20.2621	17.0889	19.058
ENSG00000107968.9_2	MAP3K8	chr10:30722866-30750762	+	protein_coding	0.782767	1.72043	0.00543887	0.283458	3.58626	2.80349	9.74716	10.3686	13.1813	6.7384	5.5675	5.69509
ENSG00000168214.20_4	RBPJ	chr4:26165077-26436753	+	protein_coding	0.782207	1.71976	0.023374	0.353466	4.0639	3.28169	18.0778	14.6988	14.6196	11.0841	6.55226	9.07789
ENSG00000114383.9_3	TUSC2	chr3:50357458-50365682	-	protein_coding	0.782116	1.71965	0.0215036	0.349372	2.38753	1.60541	3.2084	5.8175	3.99356	2.3213	1.94221	1.88304
ENSG00000109536.11_2	FRG1	chr4:190861943-190884359	+	protein_coding	0.781745	1.71921	0.00716339	0.29508	5.34647	4.56472	38.209	44.074	37.1089	22.5463	19.1757	26.9
ENSG00000100209.9_2	HSCB	chr22:29138019-29153503	+	protein_coding	0.780457	1.71768	0.00655104	0.292105	2.46145	1.681	3.81429	5.59929	4.25879	2.19485	1.97124	2.47298
ENSG00000177889.9_2	UBE2N	chr12:93799449-93836038	-	protein_coding	0.779168	1.71614	0.0113182	0.320531	3.25651	2.47734	6.82577	10.1881	8.96861	4.4256	4.09047	5.25251
ENSG00000131236.16_3	CAP1	chr1:40505905-40538321	+	protein_coding	0.779027	1.71597	0.0111125	0.320165	5.56876	4.78973	40.085	52.7311	47.4372	26.8187	22.5082	31.3594
ENSG00000100285.9_2	NEFH	chr22:29876219-29887379	+	protein_coding	0.778975	1.71591	0.0415218	0.389186	1.12614	0.347168	1.32029	0.571417	1.85216	0.146326	0.335318	0.344717
ENSG00000111450.13_3	STX2	chr12:131274145-131323811	-	protein_coding	0.778507	1.71535	0.00924689	0.307685	2.59629	1.81779	4.10679	5.75397	5.41179	3.04686	2.11459	2.47621
ENSG00000196814.14_2	MVB12B	chr9:129089128-129269320	+	protein_coding	0.778381	1.71521	0.0109298	0.320095	1.48412	0.705741	1.29541	1.79112	2.4171	0.522905	0.715628	0.660547
ENSG00000173334.3_2	TRIB1	chr8:126442563-126450647	+	protein_coding	0.778238	1.71503	0.0269623	0.360454	4.55335	3.77511	17.1397	21.9208	30.1331	13.2457	12.6896	12.158
ENSG00000184162.14_2	NR2C2AP	chr19:19312225-19314233	-	protein_coding	0.778082	1.71485	0.013201	0.322825	1.74544	0.967361	2.85585	2.66216	1.66953	0.75547	1.04803	1.07914
ENSG00000175482.8_3	POLD4	chr11:67118248-67124443	-	protein_coding	0.775616	1.71192	0.0323934	0.371326	1.67542	0.899799	1.70403	2.65492	2.29733	0.95845	0.429593	1.31993
ENSG00000128011.4_3	LRFN1	chr19:39797208-39805976	-	protein_coding	0.775252	1.71149	0.0115606	0.320703	1.09	0.314745	1.64009	0.793033	1.03779	0.163723	0.348744	0.225926
ENSG00000118363.11_4	SPCS2	chr11:74660292-74690076	+	protein_coding	0.773285	1.70916	0.000355788	0.160887	4.09817	3.32488	16.9859	14.8995	16.5671	9.616	8.68415	8.78694
ENSG00000155034.18_3	FBXL18	chr7:5470966-5553429	-	protein_coding	0.773126	1.70897	0.0155306	0.329118	1.16673	0.393609	1.05704	1.60162	1.11436	0.266294	0.613884	0.109322
ENSG00000125834.12_2	STK35	chr20:2082257-2157684	+	protein_coding	0.772877	1.70867	0.0334297	0.373573	2.63009	1.85722	3.8192	6.39295	5.65915	1.91953	2.97476	3.09836
ENSG00000089472.16_2	HEPH	chrX:65382391-65488709	+	protein_coding	0.770695	1.70609	0.000975423	0.197861	1.44711	0.676418	1.79853	1.43857	1.97035	0.65798	0.58837	0.550012
ENSG00000166913.12_3	YWHAB	chr20:43514317-43537173	+	protein_coding	0.768721	1.70376	0.0249912	0.357585	4.9113	4.14258	25.3052	37.217	26.1049	16.6173	14.0223	19.8184
ENSG00000141540.10_2	TTYH2	chr17:72209653-72258159	+	protein_coding	0.767989	1.70289	0.019026	0.346608	1.66196	0.893974	1.62377	2.14481	2.84044	0.57158	1.09636	0.947763
ENSG00000162702.7_2	ZNF281	chr1:200374068-200379184	-	protein_coding	0.766582	1.70123	0.0107719	0.318267	3.07926	2.31268	6.21432	7.30101	9.08147	4.64774	3.81984	3.50454
ENSG00000116161.17_2	CACYBP	chr1:174968300-174980851	+	protein_coding	0.766579	1.70123	0.0138032	0.326488	3.37657	2.60999	9.15852	8.00034	11.2534	4.11461	5.83158	5.51211
ENSG00000131196.17_3	NFATC1	chr18:77155856-77289325	+	protein_coding	0.763803	1.69796	0.0442546	0.397782	2.11603	1.35223	2.0946	4.58063	3.71714	1.68276	1.30369	1.69264
ENSG00000132334.16_3	PTPRE	chr10:129705325-129884119	+	protein_coding	0.762802	1.69678	0.0263276	0.358907	2.77591	2.0131	4.59283	6.89898	6.27261	4.00169	2.86158	2.40512
ENSG00000130766.4_2	SESN2	chr1:28586038-28609002	+	protein_coding	0.762595	1.69654	0.0334728	0.373573	1.27547	0.512874	0.895655	2.24912	1.30323	0.577602	0.319451	0.395663
ENSG00000213064.9_2	SFT2D2	chr1:168195176-168222263	+	protein_coding	0.761792	1.6956	0.0102249	0.315357	3.28319	2.52139	6.93911	10.1132	9.45684	4.35867	5.34483	4.56634
ENSG00000004700.15_3	RECQL	chr12:21621845-21654603	-	protein_coding	0.760573	1.69416	0.0161376	0.331488	3.90204	3.14147	12.7794	12.7469	16.6384	9.29215	8.19118	6.26359
ENSG00000213722.8_3	DDAH2	chr6:31694815-31698394	-	protein_coding	0.760313	1.69386	0.0310552	0.369766	3.26096	2.50064	7.34507	11.0341	7.77187	3.5068	5.38769	5.29641
ENSG00000168028.13_2	RPSA	chr3:39448180-39454033	+	protein_coding	0.758951	1.69226	0.031008	0.369766	6.07407	5.31512	50.1954	68.8023	84.5724	41.1696	34.2565	41.4419
ENSG00000150540.13_2	HNMT	chr2:138721590-138773934	+	protein_coding	0.757854	1.69097	0.0303883	0.368644	2.62731	1.86945	7.16969	4.44519	4.30243	2.93625	2.96128	2.12871
ENSG00000155465.18_3	SLC7A7	chr14:23242431-23299029	-	protein_coding	0.757454	1.6905	0.024589	0.357585	1.62346	0.866005	1.58541	1.83405	2.99201	0.655318	1.08683	0.752718
ENSG00000160293.16_3	VAV2	chr9:136627016-136857726	-	protein_coding	0.756822	1.68976	0.0355946	0.375824	2.77706	2.02024	5.43727	5.59892	6.58165	3.56625	3.94944	1.95355
ENSG00000026025.15_3	VIM	chr10:17270258-17279592	+	protein_coding	0.756809	1.68975	0.00459378	0.275989	7.29025	6.53344	146.897	171.822	149.034	100.592	78.5168	97.3931
ENSG00000139505.11_2	MTMR6	chr13:25820339-25862147	-	protein_coding	0.755009	1.68764	0.000970432	0.197861	3.03373	2.27872	7.11571	7.60939	6.86021	4.34389	3.43201	3.82429
ENSG00000061918.12_2	GUCY1B3	chr4:156680144-156728743	+	protein_coding	0.754248	1.68675	0.000236486	0.145202	2.6235	1.86925	5.18137	5.07951	5.22737	2.36709	2.84577	2.76587
ENSG00000130844.16_3	ZNF331	chr19:54024235-54083523	+	protein_coding	0.753946	1.6864	0.0172516	0.340502	3.03275	2.2788	7.04751	7.17507	7.33085	4.29413	4.77535	2.73757
ENSG00000105383.14_2	CD33	chr19:51728320-51747115	+	protein_coding	0.753236	1.68557	0.000106127	0.10671	1.01058	0.257348	0.901368	1.12529	1.02379	0.174246	0.191857	0.220185
ENSG00000154864.11_3	PIEZO2	chr18:10666480-11148761	-	protein_coding	0.753187	1.68551	0.00692729	0.29508	1.02624	0.273058	0.866407	1.48028	0.825089	0.271238	0.165014	0.191346
ENSG00000135114.12_2	OASL	chr12:121456914-121477045	-	protein_coding	0.752384	1.68457	0.0119276	0.322181	0.998717	0.246333	0.646021	1.09331	1.31559	0.304948	0.21438	0.0532041
ENSG00000015475.18_2	BID	chr22:18216904-18257536	-	protein_coding	0.750866	1.6828	0.0496184	0.404757	1.85274	1.10187	1.57385	3.41496	3.14647	0.99969	0.975372	1.5031
ENSG00000162384.13_2	C1orf123	chr1:53679771-53686289	-	protein_coding	0.750568	1.68245	0.0467448	0.401956	2.466	1.71543	5.79829	4.53937	3.47879	1.52105	2.50418	3.00888
ENSG00000154277.12_3	UCHL1	chr4:41258430-41270472	+	protein_coding	0.750413	1.68227	0.0178739	0.341953	1.75363	1.00322	2.93068	2.68352	1.64825	0.808463	1.18439	1.03873
ENSG00000142686.7_2	C1orf216	chr1:36179476-36185073	-	protein_coding	0.750335	1.68218	0.0254094	0.357723	1.98493	1.2346	2.58571	3.90586	2.52599	1.35916	0.962504	1.81439
ENSG00000144802.11_2	NFKBIZ	chr3:101546835-101579866	+	protein_coding	0.749802	1.68156	0.0447716	0.398007	4.43689	3.68709	16.9464	25.7561	20.1596	14.3382	13.1997	8.811
ENSG00000273899.4_3	NOL12	chr22:38077680-38089485	+	protein_coding	0.748351	1.67987	0.00324433	0.269492	2.14913	1.40078	3.33119	3.92061	3.09481	1.35649	1.68001	1.91494
ENSG00000047579.19_2	DTNBP1	chr6:15523032-15663289	-	protein_coding	0.747104	1.67842	0.0456042	0.39953	3.41907	2.67197	9.66439	7.03032	13.291	6.29019	4.75196	5.17268
ENSG00000131508.15_2	UBE2D2	chr5:138906016-139008018	+	protein_coding	0.7466	1.67783	0.00577211	0.284927	3.69618	2.94958	11.1109	12.5765	12.2441	6.46594	5.74623	8.15366
ENSG00000163479.13_2	SSR2	chr1:155978839-155990750	-	protein_coding	0.746252	1.67743	0.0361162	0.377556	3.40714	2.66089	7.31518	13.3438	9.00968	5.47401	5.75847	4.781
ENSG00000163840.9_2	DTX3L	chr3:122283085-122294050	+	protein_coding	0.744339	1.67521	0.0450051	0.398007	3.64293	2.89859	7.95559	13.0862	14.4529	6.48161	5.70213	7.2696
ENSG00000198133.8_3	TMEM229B	chr14:67913801-68000456	-	protein_coding	0.743947	1.67475	0.041976	0.389816	0.877845	0.133899	0.366382	0.976692	1.29753	0	0.292153	0.0223708
ENSG00000179456.10_2	ZBTB18	chr1:244212241-244220778	+	protein_coding	0.741024	1.67136	0.012442	0.322535	2.86293	2.12191	5.61617	5.90699	7.42536	2.87696	3.06848	4.22815
ENSG00000272325.1_3	NUDT3	chr6:34247456-34360451	-	protein_coding	0.738716	1.66869	0.0202998	0.348186	4.3731	3.63439	20.8251	24.3411	15.0888	11.3416	10.8041	12.1453
ENSG00000132792.18_2	CTNNBL1	chr20:36322357-36500531	+	protein_coding	0.738431	1.66836	0.00753807	0.295746	3.49194	2.75351	10.5362	9.34392	10.9342	5.01395	5.28915	7.10806
ENSG00000132341.11_2	RAN	chr12:131356424-131362223	+	protein_coding	0.737995	1.66786	0.0203381	0.348186	3.8403	3.1023	11.2736	16.1278	12.9786	9.26965	7.38534	6.35501
ENSG00000094916.15_4	CBX5	chr12:54624724-54673917	-	protein_coding	0.736201	1.66578	0.00289736	0.263663	3.79712	3.06092	14.0207	11.6591	13.127	7.06073	6.67896	8.38883
ENSG00000112514.15_2	CUTA	chr6:33384219-33386094	-	protein_coding	0.735732	1.66524	0.0131397	0.322825	2.78513	2.0494	6.16972	7.05903	4.6681	2.96672	3.66541	2.83239
ENSG00000103381.11_2	CPPED1	chr16:12753656-12897874	-	protein_coding	0.735585	1.66507	0.0261801	0.358608	2.22217	1.48658	3.06658	4.03357	3.96262	1.16098	2.09926	2.28556
ENSG00000125743.10_2	SNRPD2	chr19:46190712-46195827	-	protein_coding	0.735138	1.66456	0.0199669	0.347937	4.32181	3.58667	14.8723	22.837	20.1394	9.61188	11.5959	11.9738
ENSG00000273604.1_2	EPOP	chr17:36827956-36831674	-	protein_coding	0.732974	1.66206	0.0234715	0.353466	1.19084	0.457871	1.131	1.59301	1.15304	0.074422	0.463974	0.647366
ENSG00000123353.9_2	ORMDL2	chr12:56211703-56215663	+	protein_coding	0.732092	1.66105	0.0349055	0.374583	2.44261	1.71052	3.35392	5.56221	4.623	1.63317	2.62565	2.67188
ENSG00000128294.15_2	TPST2	chr22:26917949-26992681	-	protein_coding	0.731951	1.66088	0.0233803	0.353466	1.66842	0.936467	1.98611	1.60984	3.12108	0.771325	1.05343	0.927238
ENSG00000149743.13_2	TRPT1	chr11:63991271-63993726	-	protein_coding	0.731739	1.66064	0.00356057	0.269492	1.48767	0.755929	1.54358	2.13771	1.76337	0.670591	0.5427	0.868616
ENSG00000172115.8_2	CYCS	chr7:25159710-25164980	-	protein_coding	0.731612	1.66049	0.0391605	0.383698	4.43412	3.7025	17.525	25.3547	19.6914	11.4379	9.63803	15.6758
ENSG00000077232.17_3	DNAJC10	chr2:183580768-183659191	+	protein_coding	0.731317	1.66015	0.00532076	0.283458	2.8619	2.13059	7.49343	5.66929	5.78255	3.76432	3.01882	3.38542
ENSG00000136122.15_2	BORA	chr13:73301887-73330336	+	protein_coding	0.731069	1.65987	0.0176973	0.341599	1.49156	0.760488	1.60632	1.40603	2.54555	0.88021	0.655967	0.561461
ENSG00000184007.18_3	PTP4A2	chr1:32372022-32410457	-	protein_coding	0.729564	1.65814	0.0112414	0.320165	4.54537	3.81581	21.5664	24.6604	20.9864	16.2623	12.0828	11.3657
ENSG00000144468.16_3	RHBDD1	chr2:227700297-227863931	+	protein_coding	0.729259	1.65779	0.0337821	0.373573	2.53163	1.80237	5.47338	3.56353	5.54416	1.9226	2.43642	3.22498
ENSG00000063587.13_3	ZNF275	chrX:152599613-152625568	+	protein_coding	0.728615	1.65705	0.00490197	0.281011	2.15154	1.42292	3.30603	3.11946	3.94442	1.42393	2.07432	1.58678
ENSG00000148484.17_3	RSU1	chr10:16632610-16859527	-	protein_coding	0.728456	1.65686	0.024506	0.357585	4.29851	3.57005	21.3063	17.2685	17.6984	9.41806	9.46131	14.371
ENSG00000070831.15_4	CDC42	chr1:22379120-22419439	+	protein_coding	0.727236	1.65546	0.0293917	0.364606	5.47287	4.74563	34.9598	49.9134	46.8459	21.7979	24.7554	31.8831
ENSG00000112695.11_3	COX7A2	chr6:75947391-75960039	-	protein_coding	0.726908	1.65509	0.017698	0.341599	3.57167	2.84476	12.8986	9.79929	10.1988	4.85209	7.07524	6.84528
ENSG00000101052.12_2	IFT52	chr20:42219571-42275936	+	protein_coding	0.726669	1.65481	0.000211795	0.138537	2.29215	1.56549	3.81153	4.26363	3.6393	1.94696	1.90918	2.02433
ENSG00000076351.12_3	SLC46A1	chr17:26721775-26734215	-	protein_coding	0.726535	1.65466	0.0116869	0.321024	1.14915	0.42261	1.12298	1.08353	1.46625	0.153793	0.62543	0.283982
ENSG00000122591.11_2	FAM126A	chr7:22928990-23053749	-	protein_coding	0.725583	1.65357	0.0331563	0.373573	2.53113	1.80555	6.49241	4.22474	3.9335	2.63631	1.9548	2.97545
ENSG00000111845.4_2	PAK1IP1	chr6:10694928-10710015	+	protein_coding	0.725539	1.65352	0.019211	0.346839	3.59496	2.86942	11.6448	13.4021	8.68799	6.41418	5.51063	7.0846
ENSG00000084073.8_2	ZMPSTE24	chr1:40723779-40759856	+	protein_coding	0.724157	1.65193	0.0315455	0.370492	4.08036	3.3562	19.8105	16.3056	12.442	7.92221	8.95584	11.0893
ENSG00000071243.15_2	ING3	chr7:120590803-120617270	+	protein_coding	0.724075	1.65184	0.0345551	0.374025	2.09694	1.37286	3.85213	2.70408	3.35622	1.11547	2.3778	1.43095
ENSG00000137757.10_2	CASP5	chr11:104864962-104893895	-	protein_coding	0.721587	1.64899	0.0471498	0.401956	0.953492	0.231905	0.524319	1.7182	0.752796	0.173854	0.232875	0.119175
ENSG00000134321.11_2	RSAD2	chr2:7005937-7038370	+	protein_coding	0.721524	1.64892	0.00781803	0.297957	1.46721	0.745688	2.04112	1.99912	1.31738	0.522072	0.790473	0.729898
ENSG00000147669.10_2	POLR2K	chr8:101162812-101166230	+	protein_coding	0.720222	1.64744	0.0312846	0.370151	3.76331	3.04309	10.7549	13.1969	14.0034	6.3027	9.78219	6.11196
ENSG00000170266.15_3	GLB1	chr3:33038100-33138722	-	protein_coding	0.720003	1.64719	0.0368031	0.380008	2.96901	2.249	5.12418	6.96866	8.83661	3.07218	3.81123	4.48236
ENSG00000197183.14_4	NOL4L	chr20:31030862-31172876	-	protein_coding	0.719475	1.64658	0.0449105	0.398007	2.36622	1.64675	3.09667	3.73466	6.06632	1.99836	2.51184	1.91571
ENSG00000143549.19_3	TPM3	chr1:154127780-154167124	-	protein_coding	0.718662	1.64565	0.0404472	0.388563	4.9653	4.24664	27.9629	26.7991	36.865	22.6922	18.462	13.8354
ENSG00000158615.8_2	PPP1R15B	chr1:204372515-204380919	-	protein_coding	0.718156	1.64508	0.0148515	0.326488	4.2747	3.55654	15.3855	19.9533	20.1215	9.22455	10.5038	12.8481
ENSG00000148110.15_3	MFSD14B	chr9:97136833-97223324	+	protein_coding	0.717924	1.64481	0.0404834	0.388563	3.65639	2.93847	8.74728	14.5908	12.1916	5.76496	6.22301	8.21969
ENSG00000112308.12_2	C6orf62	chr6:24705089-24721064	-	protein_coding	0.717743	1.64461	0.041058	0.389186	4.73237	4.01462	18.66	32.6994	27.3495	14.6758	16.9118	14.0382
ENSG00000125898.12_2	FAM110A	chr20:814358-838106	+	protein_coding	0.717121	1.6439	0.00624153	0.292105	1.21416	0.497034	1.24791	1.1715	1.5583	0.203705	0.555136	0.501684
ENSG00000054983.16_3	GALC	chr14:88304164-88460009	-	protein_coding	0.714409	1.64081	0.00340706	0.269492	2.55419	1.83978	5.27674	4.09138	5.34004	2.33687	2.70801	2.70686
ENSG00000171812.12_3	COL8A2	chr1:36560837-36590821	-	protein_coding	0.713932	1.64027	0.0293158	0.364495	1.16843	0.454498	0.853825	1.90923	1.10548	0.269102	0.300813	0.558624
ENSG00000181852.17_3	RNF41	chr12:56595959-56615717	-	protein_coding	0.713658	1.63996	0.00916605	0.30596	2.32525	1.6116	3.22569	4.75824	4.17281	1.7639	2.29832	2.13041
ENSG00000117500.12_2	TMED5	chr1:93615299-93646285	-	protein_coding	0.713634	1.63993	0.000418977	0.160887	3.2882	2.57456	8.80822	8.75762	8.74102	5.13151	4.44558	5.33069
ENSG00000078725.12_2	BRINP1	chr9:121915736-122131745	-	protein_coding	0.712815	1.639	0.0453338	0.398484	0.859889	0.147074	1.14471	1.165	0.287454	0.129063	0.0957394	0.0974769
ENSG00000170903.10_3	MSANTD4	chr11:105866350-105893130	-	protein_coding	0.71218	1.63828	0.00228235	0.245655	2.48952	1.77734	5.10578	4.05302	4.74072	2.13647	2.59264	2.57471
ENSG00000105583.9_3	WDR83OS	chr19:12778885-12782170	-	protein_coding	0.712022	1.6381	0.0290482	0.364009	2.5018	1.78978	4.06583	5.70406	4.3501	2.53372	1.77703	3.21229
ENSG00000187118.12_2	CMC1	chr3:28283075-28366633	+	protein_coding	0.711507	1.63751	0.00410536	0.275173	1.33456	0.623057	1.87842	1.18744	1.54766	0.544901	0.470941	0.60761
ENSG00000126773.12_3	PCNX4	chr14:60558629-60635851	+	protein_coding	0.7111	1.63705	0.0246043	0.357585	2.21658	1.50548	4.22444	4.35707	2.58761	1.65894	1.7262	2.15732
ENSG00000164484.11_3	TMEM200A	chr6:130686879-130764208	+	protein_coding	0.710373	1.63623	0.0316891	0.370703	1.59586	0.88549	2.61426	2.22277	1.37114	1.18585	0.657787	0.739912
ENSG00000026103.21_3	FAS	chr10:90750339-90775542	+	protein_coding	0.709033	1.63471	0.00628583	0.292105	2.7299	2.02087	5.18222	6.07714	5.67338	3.53647	2.43453	3.28984
ENSG00000213523.10_3	SRA1	chr5:139916925-139937837	-	protein_coding	0.708246	1.63382	0.0320305	0.371326	2.32168	1.61343	2.88029	4.96608	4.39676	2.56492	1.93517	1.73775
ENSG00000163412.12_2	EIF4E3	chr3:71724567-71803924	-	protein_coding	0.707996	1.63353	0.0109703	0.320095	2.401	1.69301	4.56212	3.95533	4.34575	1.68071	2.84113	2.28268
ENSG00000188186.10_2	LAMTOR4	chr7:99746530-99753567	+	protein_coding	0.707142	1.63257	0.0290179	0.364009	2.41321	1.70607	3.20405	4.26646	5.82589	2.06082	2.55782	2.18942
ENSG00000154642.10_4	C21orf91	chr21:19161284-19191703	-	protein_coding	0.706069	1.63135	0.0468265	0.401956	2.48353	1.77747	5.02954	3.57688	5.33872	1.77922	2.2482	3.46319
ENSG00000124201.14_2	ZNFX1	chr20:47854483-47894963	-	protein_coding	0.705373	1.63057	0.0295393	0.365062	3.85917	3.1538	11.4172	18.2384	11.7934	8.42593	7.18851	8.13349
ENSG00000160223.16_2	ICOSLG	chr21:45642874-45660849	-	protein_coding	0.704986	1.63013	0.00069266	0.182006	1.28354	0.578551	1.30634	1.36654	1.64309	0.533588	0.405961	0.544549
ENSG00000188493.14_2	C19orf54	chr19:41246761-41257458	-	protein_coding	0.704351	1.62941	0.00569802	0.284927	1.44891	0.744564	1.84158	1.78623	1.56994	0.665479	0.450432	0.947026
ENSG00000108405.3_2	P2RX1	chr17:3799886-3819794	-	protein_coding	0.703776	1.62876	0.0186923	0.345693	1.02187	0.318097	0.6764	0.998203	1.49934	0.139905	0.237711	0.373353
ENSG00000147166.10_2	ITGB1BP2	chrX:70521584-70525221	+	protein_coding	0.703358	1.62829	0.0279675	0.362855	0.783263	0.0799055	0.81037	1.10573	0.337173	0	0.18076	0
ENSG00000164211.12_2	STARD4	chr5:110831731-110848288	-	protein_coding	0.699239	1.62365	0.0176248	0.341599	1.5207	0.82146	2.35109	1.80901	1.50951	0.818656	0.489129	1.03784
ENSG00000106591.3_3	MRPL32	chr7:42971799-42988557	+	protein_coding	0.698805	1.62316	0.000112694	0.10671	3.57017	2.87136	10.5246	11.1486	10.9682	6.56824	6.48004	5.92149
ENSG00000120675.5_2	DNAJC15	chr13:43597339-43688360	+	protein_coding	0.698591	1.62292	0.000775745	0.188068	2.55328	1.85469	4.81031	4.7691	5.03305	2.31158	2.61822	2.94843
ENSG00000151388.10_4	ADAMTS12	chr5:33523640-33892297	-	protein_coding	0.698497	1.62281	0.0150541	0.326488	1.12406	0.425561	0.748437	1.47267	1.39502	0.383848	0.234517	0.41819
ENSG00000271601.3_2	LIX1L	chr1:145477085-145501670	+	protein_coding	0.698039	1.6223	0.0415887	0.389186	3.10211	2.40407	6.53727	8.72003	7.6417	3.37423	3.80668	6.05248
ENSG00000105556.11_3	MIER2	chr19:301444-344815	-	protein_coding	0.697948	1.6222	0.0300819	0.36725	1.58511	0.887167	1.78362	2.94407	1.46007	0.719826	0.864554	0.973022
ENSG00000143498.17_2	TAF1A	chr1:222731244-222763275	-	protein_coding	0.696782	1.62088	0.0302943	0.368119	1.87557	1.17879	2.17148	2.50079	3.45023	0.899888	1.22131	1.74927
ENSG00000115750.16_2	TAF1B	chr2:9983483-10074545	+	protein_coding	0.69673	1.62083	0.0105921	0.316502	2.17977	1.48304	3.59569	2.99306	4.06837	2.23434	1.44341	1.76396
ENSG00000125249.6_2	RAP2A	chr13:98086476-98121382	+	protein_coding	0.69494	1.61882	0.0324051	0.371326	2.82056	2.12562	6.92089	5.07925	6.32143	2.40645	3.68356	4.20892
ENSG00000140743.7_3	CDR2	chr16:22357257-22448486	-	protein_coding	0.694692	1.61854	0.00432354	0.275173	2.80368	2.10898	5.92867	5.89293	6.12718	3.8657	3.47318	2.68843
ENSG00000102931.7_3	ARL2BP	chr16:57279010-57287547	+	protein_coding	0.691864	1.61537	0.0254172	0.357723	3.26416	2.5723	9.74125	6.8715	9.48866	3.91896	5.60262	5.4778
ENSG00000138459.8_3	SLC35A5	chr3:112280556-112304424	+	protein_coding	0.691597	1.61507	0.0341909	0.374025	2.42725	1.73565	4.8971	4.0229	4.2533	1.53243	2.53582	3.12498
ENSG00000116473.14_2	RAP1A	chr1:112084840-112259313	+	protein_coding	0.690526	1.61387	0.00540449	0.283458	3.96273	3.27221	14.4824	12.4972	17.1393	8.40738	9.00914	8.57702
ENSG00000175606.10_3	TMEM70	chr8:74884672-74895018	+	protein_coding	0.690236	1.61355	0.0398101	0.386348	2.16363	1.4734	2.38776	4.17564	4.12957	1.99708	1.38341	1.99719
ENSG00000121067.17_3	SPOP	chr17:47676246-47755596	-	protein_coding	0.688558	1.61167	0.00185954	0.232124	3.30073	2.61217	9.67594	8.54124	8.39394	4.551	5.61232	5.22735
ENSG00000147649.9_2	MTDH	chr8:98656407-98740998	+	protein_coding	0.688166	1.61123	0.003615	0.269492	4.57149	3.88333	21.0999	21.4405	26.1049	13.4316	12.91	15.0086
ENSG00000101367.8_2	MAPRE1	chr20:31407699-31438211	+	protein_coding	0.687716	1.61073	0.030576	0.369125	5.27762	4.5899	28.9863	40.6519	45.7314	23.5208	20.5725	25.4036
ENSG00000174106.2_3	LEMD3	chr12:65563351-65642107	+	protein_coding	0.685615	1.60839	0.0279025	0.362758	3.38024	2.69463	8.49958	9.5925	10.2192	4.04851	5.78708	6.91856
ENSG00000174529.7_2	TMEM81	chr1:205052257-205053588	-	protein_coding	0.684094	1.60669	0.0125856	0.322825	0.885145	0.201051	0.860123	0.931916	0.753218	0	0.416792	0.072164
ENSG00000145882.10_2	PCYOX1L	chr5:148737570-148749216	+	protein_coding	0.683605	1.60615	0.0267706	0.359715	1.55513	0.871522	1.8412	1.35828	2.78725	0.875887	0.784568	0.829461
ENSG00000136986.9_2	DERL1	chr8:124025404-124054663	-	protein_coding	0.682963	1.60543	0.0338429	0.373573	3.15029	2.46733	5.74631	8.84199	9.54022	4.61649	3.99176	5.03258
ENSG00000163513.17_2	TGFBR2	chr3:30647994-30735634	+	protein_coding	0.680902	1.60314	0.0469479	0.401956	5.34325	4.66235	39.5278	47.0494	33.3553	30.7286	18.8823	24.7396
ENSG00000151131.10_3	C12orf45	chr12:105380088-105467975	+	protein_coding	0.680528	1.60273	0.0122042	0.322535	1.28393	0.603403	1.94395	1.25683	1.17308	0.427485	0.683029	0.459702
ENSG00000119686.9_3	FLVCR2	chr14:76044960-76129557	+	protein_coding	0.680153	1.60231	0.00786466	0.297957	1.53916	0.859007	2.18096	1.94398	1.62125	1.0401	0.865602	0.5678
ENSG00000134326.11_4	CMPK2	chr2:6980701-7006766	-	protein_coding	0.679758	1.60187	0.032614	0.372336	1.17039	0.490635	1.31025	1.35378	1.09674	0.33081	0.839163	0.133318
ENSG00000139625.12_2	MAP3K12	chr12:53873453-53893847	-	protein_coding	0.678764	1.60077	0.0175595	0.341414	1.50208	0.823318	1.4253	2.15396	1.97094	1.0675	0.509682	0.774999
ENSG00000047644.18_3	WWC3	chrX:9983602-10112518	+	protein_coding	0.677474	1.59934	0.0232283	0.353466	2.93799	2.26052	5.64284	8.54382	6.09894	3.1721	4.18886	4.08188
ENSG00000095303.14_4	PTGS1	chr9:125132809-125157982	+	protein_coding	0.677043	1.59886	0.0171803	0.340502	1.47265	0.795608	1.75304	1.26693	2.4252	0.755015	0.704014	0.748847
ENSG00000069943.9_2	PIGB	chr15:55611158-55647846	+	protein_coding	0.676432	1.59818	0.0435784	0.395947	1.70082	1.02439	1.83199	1.81688	3.30659	0.774905	1.03627	1.32866
ENSG00000049323.15_2	LTBP1	chr2:33172039-33624576	+	protein_coding	0.674593	1.59615	0.0350804	0.374583	3.7725	3.09791	14.6186	13.4983	10.2706	8.94214	5.87745	8.17871
ENSG00000111728.10_3	ST8SIA1	chr12:22216707-22589975	-	protein_coding	0.672126	1.59342	0.0376342	0.381857	1.07205	0.399924	1.26798	0.571906	1.6067	0.285886	0.300562	0.373515
ENSG00000197467.13_3	COL13A1	chr10:71561687-71724031	+	protein_coding	0.668415	1.58933	0.0042511	0.275173	1.01643	0.348016	0.858588	0.882877	1.3655	0.24865	0.270976	0.299307
ENSG00000251349.3_3	MSANTD3-TMEFF1	chr9:103204553-103339918	+	protein_coding	0.665228	1.58582	0.00949603	0.309637	1.51488	0.849651	2.35806	1.60692	1.66598	1.00779	0.75615	0.659708
ENSG00000167461.11_3	RAB8A	chr19:16222439-16245044	+	protein_coding	0.663641	1.58408	0.0334538	0.373573	3.5214	2.85776	10.4127	9.13908	12.0845	5.65312	5.18155	8.26176
ENSG00000136827.11_2	TOR1A	chr9:132575223-132586413	-	protein_coding	0.663126	1.58351	0.0210361	0.348219	2.7422	2.07908	4.29825	6.50761	6.53048	3.12333	2.9777	3.59955
ENSG00000006125.17_4	AP2B1	chr17:33905065-34053428	+	protein_coding	0.66046	1.58059	0.0153114	0.327927	3.75934	3.09888	11.7728	15.1344	11.0501	8.47136	6.50897	7.84257
ENSG00000146425.10_2	DYNLT1	chr6:159057506-159065771	-	protein_coding	0.660347	1.58046	0.0081687	0.299034	3.87282	3.21247	12.8675	11.9505	16.5073	7.88503	8.38383	8.55236
ENSG00000101331.15_3	CCM2L	chr20:30598253-30619983	+	protein_coding	0.656205	1.57593	0.0476967	0.40247	1.13463	0.478427	0.804271	1.94185	0.994121	0.244335	0.416147	0.534676
ENSG00000276293.4_2	PIP4K2B	chr17:36921942-36956379	-	protein_coding	0.655766	1.57545	0.0146101	0.326488	3.09577	2.44001	6.72388	8.68135	7.35586	3.54892	4.89584	4.95791
ENSG00000182952.4_3	HMGN4	chr6:26538633-26546482	+	protein_coding	0.654812	1.57441	0.0265016	0.359586	4.39251	3.73769	21.2247	16.9596	22.2111	12.2246	10.1546	15.0929
ENSG00000105617.3_2	LENG1	chr19:54658899-54663620	-	protein_coding	0.65392	1.57344	0.0418132	0.389275	3.2213	2.56738	8.72382	9.08487	7.27209	3.48551	6.0597	5.5762
ENSG00000127419.16_3	TMEM175	chr4:926175-952444	+	protein_coding	0.652803	1.57222	0.023604	0.353466	1.52364	0.870832	1.33966	2.6044	1.81835	0.789653	0.912406	0.786859
ENSG00000106852.15_2	LHX6	chr9:124964856-124991905	-	protein_coding	0.651417	1.57071	0.049241	0.403884	1.44067	0.789251	2.10418	1.58432	1.49321	1.27032	0.65641	0.372493
ENSG00000101846.6_2	STS	chrX:7137497-7272851	+	protein_coding	0.65085	1.57009	0.04958	0.404757	2.79438	2.14353	6.9746	7.30626	4.04032	3.24564	3.61873	3.39877
ENSG00000181350.11_3	LRRC75A	chr17:16344891-16395467	-	protein_coding	0.650009	1.56918	0.0298928	0.36651	0.870147	0.220138	0.499062	0.989583	1.04757	0	0.380189	0.14516
ENSG00000187522.14_3	HSPA14	chr10:14880163-14913740	+	protein_coding	0.649857	1.56901	0.00796585	0.297957	1.99765	1.34779	2.8585	3.35084	2.79372	1.46635	1.96653	1.25359
ENSG00000155189.11_2	AGPAT5	chr8:6565878-6617187	+	protein_coding	0.649123	1.56821	0.0142791	0.326488	2.21797	1.56885	3.48548	3.40853	4.09243	2.55912	1.53801	1.89052
ENSG00000041357.15_2	PSMA4	chr15:78832747-78844761	+	protein_coding	0.64905	1.56814	0.00205146	0.242882	2.83539	2.18634	5.4859	6.37402	6.60211	3.92351	3.31037	3.44292
ENSG00000177613.8_3	CSTF2T	chr10:53455247-53459351	-	protein_coding	0.648121	1.56713	0.0395827	0.38552	3.90003	3.25191	11.0011	14.7942	16.5532	9.4366	6.84433	9.55967
ENSG00000065135.10_3	GNAI3	chr1:110091233-110160943	+	protein_coding	0.647237	1.56617	0.0174198	0.340502	2.02359	1.37636	2.84048	3.23099	3.13674	1.31638	1.33044	2.24135
ENSG00000181610.12_2	MRPS23	chr17:55912142-55927417	-	protein_coding	0.646756	1.56564	0.0308221	0.369456	2.11825	1.47149	3.79511	3.5139	2.7811	1.19655	2.05149	2.18153
ENSG00000173597.8_2	SULT1B1	chr4:70586880-70653679	-	protein_coding	0.645955	1.56477	0.0127188	0.322825	0.730277	0.0843226	0.580774	0.444034	1.00013	0	0.138875	0.0463452
ENSG00000196937.10_3	FAM3C	chr7:120988905-121036418	-	protein_coding	0.644926	1.56366	0.0480551	0.40325	4.97115	4.32622	33.2628	36.9393	22.74	16.9702	21.8652	18.6444
ENSG00000129083.12_3	COPB1	chr11:14464986-14521573	-	protein_coding	0.644156	1.56283	0.00283495	0.261162	3.79386	3.1497	11.2706	13.7326	13.7588	7.36482	8.24569	8.03795
ENSG00000161057.11_3	PSMC2	chr7:102984701-103009842	+	protein_coding	0.64333	1.56193	0.0428649	0.393801	4.39451	3.75118	14.8678	24.6945	21.8181	11.6109	13.7317	12.1418
ENSG00000100934.14_3	SEC23A	chr14:39501123-39578850	-	protein_coding	0.641262	1.55969	0.0038703	0.27307	2.96298	2.32172	7.95812	6.46354	6.09049	3.88943	3.9006	4.2145
ENSG00000161547.16_3	SRSF2	chr17:74730197-74733456	-	protein_coding	0.639432	1.55772	0.0211526	0.348219	3.54942	2.90999	13.1886	10.6824	8.68219	6.34457	6.01274	7.2438
ENSG00000171530.13_2	TBCA	chr5:76986991-77164604	-	protein_coding	0.635151	1.5531	0.0198032	0.347561	4.22839	3.59324	19.8093	15.1672	18.576	13.1532	9.39965	10.9438
ENSG00000089063.14_2	TMEM230	chr20:5048878-5093749	-	protein_coding	0.635135	1.55308	0.0258019	0.357723	3.95045	3.31531	11.6159	15.2338	17.0413	7.65092	9.68614	9.66943
ENSG00000104381.12_2	GDAP1	chr8:75233365-75401107	+	protein_coding	0.634342	1.55223	0.0161255	0.331488	2.15833	1.52399	3.95845	3.46067	3.02179	2.41913	1.50091	1.78153
ENSG00000116771.5_2	AGMAT	chr1:15898848-15911605	-	protein_coding	0.634134	1.55201	0.0455049	0.399156	1.03606	0.40193	0.903674	0.707762	1.6524	0.167561	0.521907	0.298109
ENSG00000170734.11_2	POLH	chr6:43543887-43583397	+	protein_coding	0.634024	1.55189	0.0433371	0.39475	2.57076	1.93674	4.38012	4.26308	6.40623	2.12587	3.12811	3.34837
ENSG00000126698.10_2	DNAJC8	chr1:28525967-28559536	-	protein_coding	0.63382	1.55167	0.0256858	0.357723	4.60762	3.9738	28.5768	23.0049	19.4101	16.5951	12.9356	14.8191
ENSG00000012963.14_3	UBR7	chr14:93673401-93695561	+	protein_coding	0.633366	1.55118	0.0349501	0.374583	3.0553	2.42194	7.59009	6.4851	7.93343	3.18539	4.67847	5.47531
ENSG00000141367.11_3	CLTC	chr17:57697050-57774317	+	protein_coding	0.632567	1.55032	0.00240409	0.24977	4.07271	3.44014	16.572	16.1352	14.8239	11.0316	9.70422	8.92843
ENSG00000197536.11_3	C5orf56	chr5:131746328-131824394	+	protein_coding	0.632004	1.54972	0.0451887	0.398038	2.54222	1.91022	4.58182	3.71591	6.50786	3.30647	2.45178	2.57221
ENSG00000109265.13_4	KIAA1211	chr4:56915239-57194791	+	protein_coding	0.631842	1.54954	0.0211714	0.348219	0.902627	0.270785	0.493224	1.10916	1.07452	0.264275	0.24337	0.117123
ENSG00000172409.5_3	CLP1	chr11:57416465-57429340	+	protein_coding	0.631356	1.54902	0.0336133	0.373573	1.80896	1.17761	2.1979	2.8721	2.47412	0.846332	1.19956	1.84995
ENSG00000092531.9_2	SNAP23	chr15:42783431-42837554	+	protein_coding	0.630813	1.54844	0.0330455	0.373201	3.256	2.62519	10.1786	6.3885	9.5565	4.79953	5.02662	5.7192
ENSG00000182022.17_3	CHST15	chr10:125767182-125853123	-	protein_coding	0.629733	1.54728	0.0106719	0.318222	3.54479	2.91506	8.89659	11.668	11.6786	7.05381	5.83159	6.799
ENSG00000066827.15_2	ZFAT	chr8:135490031-135725292	-	protein_coding	0.62863	1.5461	0.00988055	0.31312	1.76209	1.13346	2.34298	2.34398	2.4908	0.893291	1.60709	1.13915
ENSG00000166527.7_2	CLEC4D	chr12:8662071-8674962	+	protein_coding	0.627765	1.54517	0.0409506	0.389186	0.627765	0	0.197547	0.549862	0.987663	0	0	0
ENSG00000186063.12_2	AIDA	chr1:222841355-222886552	-	protein_coding	0.627394	1.54477	0.0343958	0.374025	3.58753	2.96014	14.2112	8.80545	10.6476	6.09752	6.81553	7.49588
ENSG00000010404.17_3	IDS	chrX:148558521-148602635	-	protein_coding	0.626672	1.544	0.049184	0.403884	3.97296	3.34628	19.653	12.4904	12.8973	7.90702	9.30173	10.4644
ENSG00000151917.17_3	BEND6	chr6:56819924-56892140	+	protein_coding	0.624531	1.54171	0.00568941	0.284927	0.804044	0.179513	0.576778	0.974228	0.709845	0.186574	0.0332284	0.184746
ENSG00000205710.3_2	C17orf107	chr17:4802713-4806227	+	protein_coding	0.62311	1.54019	0.0425707	0.392685	1.02513	0.402016	0.524685	1.36301	1.33957	0.314481	0.262167	0.390546
ENSG00000140688.16_2	C16orf58	chr16:31500792-31520630	-	protein_coding	0.622068	1.53908	0.0327767	0.372773	2.81513	2.19307	4.6726	7.73626	6.03414	4.05132	3.42464	3.27812
ENSG00000100461.17_3	RBM23	chr14:23362415-23388393	-	protein_coding	0.621176	1.53813	0.00214088	0.244708	2.10872	1.48754	3.68516	3.08397	3.19331	1.57411	1.86841	1.98619
ENSG00000089006.16_3	SNX5	chr20:17922241-17949623	-	protein_coding	0.620241	1.53713	0.0369601	0.380513	3.05292	2.43268	7.39024	5.82158	8.98624	4.31933	3.6908	5.30702
ENSG00000204592.8_2	HLA-E	chr6:30457244-30461982	+	protein_coding	0.618132	1.53489	0.0394321	0.384586	7.24135	6.62322	120.827	167.025	168.227	94.4143	116.227	84.6484
ENSG00000139880.19_2	CDH24	chr14:23516271-23526747	-	protein_coding	0.617785	1.53452	0.00752705	0.295746	0.828294	0.210509	0.700227	1.07273	0.588454	0.149688	0.0997498	0.225278
ENSG00000100528.11_2	CNIH1	chr14:54890278-54908149	-	protein_coding	0.617304	1.53401	0.0166809	0.337257	2.24272	1.62542	4.06684	3.94638	3.23015	1.77937	1.85063	2.70691
ENSG00000049192.14_3	ADAMTS6	chr5:64444563-64777747	-	protein_coding	0.616411	1.53306	0.019145	0.346839	1.07711	0.460698	1.22256	0.716562	1.46158	0.286725	0.434993	0.411616
ENSG00000136643.11_2	RPS6KC1	chr1:213224575-213448116	+	protein_coding	0.615939	1.53255	0.0431322	0.39462	2.67604	2.06011	7.39762	4.18265	4.99792	3.23325	2.9334	3.35531
ENSG00000173193.13_3	PARP14	chr3:122399465-122449687	+	protein_coding	0.614201	1.53071	0.0435122	0.395742	3.70357	3.08937	13.7824	9.21695	13.6418	8.93001	7.229	6.54546
ENSG00000178033.5_2	FAM26E	chr6:116832809-116845955	+	protein_coding	0.610597	1.52689	0.00278088	0.258438	1.05091	0.440317	1.32738	1.04669	0.867022	0.378072	0.352851	0.340058
ENSG00000145817.16_2	YIPF5	chr5:143537723-143550278	-	protein_coding	0.61045	1.52674	0.0200953	0.348186	3.23706	2.62661	9.71605	7.63036	8.06341	4.2465	5.21961	6.21822
ENSG00000090487.10_2	SPG21	chr15:65255362-65282648	-	protein_coding	0.609718	1.52596	0.0497027	0.404757	3.16738	2.55766	5.97117	9.90654	8.53758	5.19445	5.4749	4.08821
ENSG00000136485.14_2	DCAF7	chr17:61627822-61671628	+	protein_coding	0.608635	1.52482	0.0235274	0.353466	4.53457	3.92594	23.0146	22.4755	21.0819	12.8153	12.2817	18.1364
ENSG00000172172.7_3	MRPL13	chr8:121393000-121457642	-	protein_coding	0.60769	1.52382	0.0404351	0.388563	2.29898	1.69129	3.52589	3.94074	4.3295	1.48373	2.55481	2.81473
ENSG00000116062.14_3	MSH6	chr2:47922669-48037240	+	protein_coding	0.607452	1.52357	0.0465488	0.401633	2.49655	1.8891	6.10735	3.31064	4.86621	2.62244	2.59769	2.8994
ENSG00000173120.14_2	KDM2A	chr11:66886740-67025558	+	protein_coding	0.606934	1.52302	0.0247656	0.357585	3.97012	3.36319	11.6463	15.2385	17.7443	8.9048	8.98223	10.0202
ENSG00000188375.4_3	H3F3C	chr12:31944119-31945175	-	protein_coding	0.604878	1.52085	0.0472675	0.401958	0.755756	0.150878	0.329585	0.666869	1.17219	0.095982	0.201693	0.039104
ENSG00000136213.9_3	CHST12	chr7:2443195-2488118	+	protein_coding	0.603203	1.51909	0.00045902	0.164127	1.29591	0.692704	1.32373	1.51317	1.53462	0.689612	0.630492	0.53274
ENSG00000198934.4_3	MAGEE1	chrX:75648117-75651746	+	protein_coding	0.599152	1.51483	0.0432236	0.39462	1.07673	0.477578	0.940197	0.876417	1.57756	0.162282	0.412659	0.644172
ENSG00000085662.13_2	AKR1B1	chr7:134127102-134144036	-	protein_coding	0.597388	1.51298	0.0139521	0.326488	1.92823	1.33085	2.14628	3.12257	3.25013	1.56071	1.60256	1.38842
ENSG00000075340.22_2	ADD2	chr2:70834750-70995357	-	protein_coding	0.597196	1.51277	0.0202192	0.348186	0.820635	0.223439	0.459209	0.847006	1.04419	0.187851	0.256397	0.0663424
ENSG00000162594.15_3	IL23R	chr1:67604590-67725662	+	protein_coding	0.597094	1.51267	0.0347544	0.374583	0.628548	0.031454	0.29946	0.422896	0.998479	0	0.0474584	0.0192224
ENSG00000198791.11_2	CNOT7	chr8:17082473-17104387	-	protein_coding	0.596734	1.51229	0.0276546	0.361898	2.7851	2.18836	7.00211	4.77408	6.08772	3.1845	4.31017	3.26125
ENSG00000131355.14_3	ADGRE3	chr19:14729929-14800839	-	protein_coding	0.596243	1.51177	0.0404361	0.388563	0.721948	0.125705	0.45148	1.14069	0.444176	0.170892	0.10919	0
ENSG00000177868.11_2	SVBP	chr1:43272723-43282923	-	protein_coding	0.595939	1.51146	0.0420372	0.390016	2.96982	2.37388	7.60728	6.18276	6.77778	3.04556	4.48241	5.27879
ENSG00000205147.3	AC016586.1	chr19:4041127-4043154	-	protein_coding	0.595233	1.51072	0.00943739	0.309148	1.19177	0.596538	1.29014	1.37484	1.19169	0.6206	0.670813	0.276803
ENSG00000179855.5_2	GIPC3	chr19:3585551-3593539	+	protein_coding	0.594545	1.51	0.0122811	0.322535	1.086	0.491453	0.802882	1.33661	1.27091	0.393001	0.533754	0.300527
ENSG00000136045.11_2	PWP1	chr12:108079509-108106944	+	protein_coding	0.593877	1.5093	0.00339719	0.269492	3.52187	2.928	9.32729	11.5665	10.678	6.35471	6.37	7.13225
ENSG00000123737.12_3	EXOSC9	chr4:122722472-122738176	+	protein_coding	0.593244	1.50864	0.0156754	0.329118	2.9742	2.38095	6.18304	6.11591	8.49357	3.99192	4.61924	4.03813
ENSG00000104691.14_3	UBXN8	chr8:30589764-30624522	+	protein_coding	0.589674	1.50491	0.00807627	0.298985	1.42803	0.838355	2.13594	1.60433	1.38547	0.784441	0.723749	0.858376
ENSG00000047621.11_3	C12orf4	chr12:4596894-4647674	-	protein_coding	0.589427	1.50465	0.0226207	0.352182	2.30387	1.71444	3.46813	3.5999	4.85766	2.01245	2.08566	2.80211
ENSG00000108590.10_2	MED31	chr17:6546635-6554954	-	protein_coding	0.586169	1.50125	0.0115655	0.320703	2.30497	1.7188	4.76311	3.68589	3.46831	2.36445	2.53471	1.9989
ENSG00000106305.9_2	AIMP2	chr7:6048876-6063465	+	protein_coding	0.586001	1.50108	0.0217285	0.349372	2.84395	2.25795	5.80502	7.58558	5.33496	4.27266	3.87982	3.25302

## Sheet: diff_exp_mRNA_down
Track_id	Gene_Name	Locus	Strand	Gene_Type	log2FC	Fold_Change	p_value	q_value	Test_FPKM	Control_FPKM	CD1	CD2	CD3	N1	N2	N3
ENSG00000125414.18_3	MYH2	chr17:10424465-10453274	-	protein_coding	-8.28522	0.00320553	0.000166685	0.125389	0.509922	8.79514	1.4145	0.0240696	0.167749	680.909	546.78	233.679
ENSG00000101470.9_2	TNNC2	chr20:44451853-44462384	-	protein_coding	-6.32628	0.0124624	2.40724e-05	0.0461664	0	6.32628	0	0	0	73.466	115.426	58.592
ENSG00000183091.19_4	NEB	chr2:152341850-152591001	-	protein_coding	-6.11627	0.0144152	0.00151864	0.219427	0.642857	6.75913	1.28945	0.259769	0.319886	156.774	204.859	38.1288
ENSG00000104879.4_2	CKM	chr19:45809672-45826235	-	protein_coding	-6.0794	0.0147883	2.31872e-05	0.0461664	0.288429	6.36783	0.580715	0	0.152454	100.164	84.8317	63.8707
ENSG00000197893.13_2	NRAP	chr10:115348475-115423886	-	protein_coding	-6.07091	0.0148756	0.000294492	0.154137	0	6.07091	0	0	0	67.003	122.902	35.0555
ENSG00000143632.14_2	ACTA1	chr1:229566992-229569845	-	protein_coding	-5.93166	0.016383	3.44609e-06	0.0242329	0	5.93166	0	0	0	73.0346	60.4302	49.004
ENSG00000130595.18_4	TNNT3	chr11:1940792-1959936	+	protein_coding	-5.78529	0.0181324	8.7482e-05	0.10671	0.525171	6.31046	0.597925	0.37855	0.353	89.212	110.88	48.533
ENSG00000168530.15_3	MYL1	chr2:211154874-211179914	-	protein_coding	-5.46355	0.0226625	2.65063e-06	0.0242329	0	5.46355	0	0	0	52.0604	37.0394	41.5669
ENSG00000196296.13_3	ATP2A1	chr16:28889726-28915830	+	protein_coding	-5.39414	0.0237794	0.000116341	0.10671	0.144943	5.53909	0	0.232022	0.0971815	49.4416	66.5487	28.5045
ENSG00000163092.19_3	XIRP2	chr2:167744997-168116263	+	protein_coding	-5.25677	0.026155	0.00196511	0.23963	0.0889307	5.3457	0.20313	0	0	56.2836	76.5544	14.136
ENSG00000239474.6_3	KLHL41	chr2:170366212-170382772	+	protein_coding	-5.25077	0.026264	0.000495212	0.165919	0.423769	5.67454	0.66222	0.335056	0.0877118	57.8778	82.1705	26.208
ENSG00000109061.9_2	MYH1	chr17:10395624-10421860	-	protein_coding	-5.23132	0.0266205	0.00532107	0.283458	0	5.23132	0	0	0	34.6959	119.57	11.3166
ENSG00000196091.13_3	MYBPC1	chr12:101962131-102079796	+	protein_coding	-5.04557	0.0302783	0.00142146	0.216082	0.40669	5.45226	1.31408	0	0.00669741	57.2855	64.6797	20.9225
ENSG00000130598.15_2	TNNI2	chr11:1860219-1862910	+	protein_coding	-4.96384	0.0320432	0.00300853	0.265815	2.08643	7.05027	0.99937	9.49366	2.65101	158.416	172.097	83.373
ENSG00000186439.12_3	TRDN	chr6:123537484-123958238	-	protein_coding	-4.91843	0.0330677	0.000534378	0.16614	0.0606856	4.97912	0.0584458	0.0718547	0	36.82	49.4255	15.452
ENSG00000171401.14_3	KRT13	chr17:39657233-39661957	-	protein_coding	-4.86118	0.0344063	0.0359615	0.377066	1.93925	6.80043	1.63562	20.4009	0	48.5129	76.9925	357.615
ENSG00000155657.26_3	TTN	chr2:179390716-179695529	-	protein_coding	-4.66047	0.039542	0.00356992	0.269492	2.06089	6.72136	4.94646	0.873838	5.51903	133.537	161.157	52.8543
ENSG00000164309.14_2	CMYA5	chr5:78985700-79096063	+	protein_coding	-4.6307	0.0403665	0.00217916	0.244708	0.68953	5.32023	1.33201	0.32398	0.358615	46.8908	73.113	16.9679
ENSG00000198125.12_3	MB	chr22:36002811-36033998	-	protein_coding	-4.52376	0.0434722	4.62382e-05	0.075034	0.198436	4.7222	0	0.510795	0	21.0238	26.8703	28.9596
ENSG00000092054.12_2	MYH7	chr14:23881947-23904927	-	protein_coding	-4.42161	0.0466619	0.00276924	0.258438	0.115372	4.53698	0.158346	0.013007	0.083279	20.6075	52.6689	9.7889
ENSG00000089199.9_3	CHGB	chr20:5892076-5906007	+	protein_coding	-4.40388	0.0472389	0.00252326	0.251007	0.270973	4.67485	0.506327	0.126993	0.034838	30.5726	46.993	9.99832
ENSG00000077522.12_2	ACTN2	chr1:236849754-236927931	+	protein_coding	-4.21498	0.0538475	0.00103179	0.205345	0.0841159	4.29909	0	0.115117	0.0681781	27.1194	26.231	8.9632
ENSG00000086967.9_2	MYBPC2	chr19:50936160-50969578	+	protein_coding	-4.18424	0.0550071	0.0003525	0.160887	0.358463	4.5427	0.195281	0.233734	0.429003	26.3081	31.5431	13.2469
ENSG00000173991.5_2	TCAP	chr17:37820440-37822808	+	protein_coding	-4.10283	0.0582001	0.000131053	0.110588	0.508116	4.61095	0.257359	0.300609	0.75901	29.1852	26.3427	16.6794
ENSG00000170807.11_2	LMOD2	chr7:123295861-123304344	+	protein_coding	-4.05232	0.0602742	0.000612006	0.179877	0	4.05232	0	0	0	11.9328	28.4155	11.0043
ENSG00000111245.14_2	MYL2	chr12:111348623-111358526	-	protein_coding	-4.03922	0.0608239	0.000472216	0.165919	0	4.03922	0	0	0	13.8744	26.2568	9.96139
ENSG00000180209.11_3	MYLPF	chr16:30382255-30389312	+	protein_coding	-3.99027	0.0629231	0.00143545	0.216082	0.136986	4.12725	0	0	0.329568	21.0454	26.0696	7.94294
ENSG00000105048.16_2	TNNT1	chr19:55644162-55660722	-	protein_coding	-3.82358	0.0706299	0.000535529	0.16614	0.313735	4.13731	0	0.2846	0.494732	15.2576	26.3004	11.2784
ENSG00000166828.2_2	SCNN1G	chr16:23194036-23228204	+	protein_coding	-3.72633	0.0755551	0.00533423	0.283458	0.646616	4.37294	1.13413	0.797758	0	19.0529	9.36125	41.8126
ENSG00000114854.7_3	TNNC1	chr3:52485118-52488086	-	protein_coding	-3.71092	0.0763663	0.0070833	0.29508	0.52997	4.24089	0.334771	0.736525	0.298743	18.648	42.9046	6.83569
ENSG00000096696.13_3	DSP	chr6:7541808-7586950	+	protein_coding	-3.67694	0.0781862	0.0343617	0.374025	4.13391	7.81085	29.8131	37.4635	3.56574	124.994	167.037	533.749
ENSG00000177791.11_2	MYOZ1	chr10:75391412-75401515	-	protein_coding	-3.63852	0.0802966	0.000422493	0.160887	0.44515	4.08367	0.933511	0.206899	0.081417	16.1048	20.9675	11.9724
ENSG00000091482.5_2	SMPX	chrX:21724090-21776281	-	protein_coding	-3.62059	0.0813007	0.00341813	0.269492	0	3.62059	0	0	0	16.4192	18.437	4.49615
ENSG00000158022.6_2	TRIM63	chr1:26377795-26394927	-	protein_coding	-3.53953	0.0859995	0.00355583	0.269492	0.329683	3.86921	0.87053	0.0611307	0	20.0545	19.2448	6.32126
ENSG00000185482.7_3	STAC3	chr12:57637236-57644976	-	protein_coding	-3.52504	0.0868674	0.0124404	0.322535	1.13142	4.65646	0	1.55478	3.11547	33.154	38.8904	10.7731
ENSG00000134757.4_2	DSG3	chr18:29027758-29058665	+	protein_coding	-3.46399	0.0906222	0.0382091	0.382989	1.44536	4.90935	1.31588	6.66094	0.138391	18.2695	14.4413	90.2074
ENSG00000101210.10_2	EEF1A2	chr20:62119366-62130668	-	protein_coding	-3.45381	0.0912639	0.00138568	0.216082	0.125026	3.57884	0	0.176951	0.101924	10.0489	19.7698	6.4347
ENSG00000175084.11_2	DES	chr2:220283099-220291461	+	protein_coding	-3.45209	0.0913732	0.0442455	0.397782	2.82736	6.27945	7.22415	24.3462	0.715377	90.0432	110.992	44.9698
ENSG00000170290.3_2	SLN	chr11:107578104-107590419	-	protein_coding	-3.45109	0.0914363	0.000212289	0.138537	0	3.45109	0	0	0	13.0009	11.3086	6.59067
ENSG00000176387.6_2	HSD11B2	chr16:67464555-67471456	+	protein_coding	-3.37372	0.0964737	0.00534632	0.283458	0.613589	3.98731	0.228669	1.79186	0.0442343	7.75908	21.0683	19.6382
ENSG00000115112.7_2	TFCP2L1	chr2:121974163-122042783	-	protein_coding	-3.35703	0.0975963	0.0384399	0.382992	2.61983	5.97686	10.6265	13.8849	0.341979	63.7626	66.1618	56.4372
ENSG00000196218.12_3	RYR1	chr19:38924339-39078204	+	protein_coding	-3.34297	0.0985522	0.00393397	0.274105	0.176074	3.51904	0.0451534	0.175867	0.173473	13.0443	18.7288	4.43765
ENSG00000156885.5_2	COX6A2	chr16:31439052-31439749	-	protein_coding	-3.33487	0.0991069	1.23742e-05	0.0344905	0	3.33487	0	0	0	11.0253	8.3031	8.18258
ENSG00000240045.1_4	DWORF	chr3:155008018-155011564	-	protein_coding	-3.27605	0.103231	0.00255868	0.251007	0.122401	3.39845	0	0	0.28985	14.5131	12.7408	4.50041
ENSG00000004799.7_2	PDK4	chr7:95212811-95225803	-	protein_coding	-3.25905	0.104455	0.0408369	0.389186	3.36852	6.62757	28.6811	8.68693	2.83185	119.535	199.12	39.0761
ENSG00000174564.12_3	IL20RB	chr3:136665072-136729927	+	protein_coding	-3.24917	0.105173	0.0406134	0.388563	1.47588	4.72504	2.10002	3.96139	0.399212	11.5387	14.0104	97.2869
ENSG00000153802.11_2	TMPRSS11D	chr4:68686594-68749750	-	protein_coding	-3.19848	0.108933	0.022292	0.350687	0.846665	4.04515	0.814949	2.20443	0	8.60944	9.20765	44.8677
ENSG00000134020.7_3	PEBP4	chr8:22570764-22857513	-	protein_coding	-3.13402	0.113911	0.0471223	0.401956	0	3.13402	0	0	0	2.24611	38.6266	4.25959
ENSG00000135373.12_2	EHF	chr11:34642640-34682604	+	protein_coding	-3.11665	0.115291	0.0337182	0.373573	3.50445	6.62109	13.9222	28.2979	2.34321	64.3907	100.584	142.583
ENSG00000143318.12_2	CASQ1	chr1:160160346-160171676	+	protein_coding	-3.0939	0.117123	8.12912e-05	0.10671	0.153154	3.24705	0	0	0.37503	8.2268	9.97184	7.45378
ENSG00000140986.7_3	RPL3L	chr16:1993975-2007607	-	protein_coding	-3.09275	0.117217	0.00128472	0.216082	0	3.09275	0	0	0	7.85114	12.2593	4.29067
ENSG00000168143.8_2	FAM83B	chr6:54711569-54806820	+	protein_coding	-3.04738	0.120961	0.0268829	0.360077	1.45627	4.50366	3.45193	3.27057	0.086702	11.8621	17.0605	49.2535
ENSG00000108515.17_3	ENO3	chr17:4851387-4860426	+	protein_coding	-3.03872	0.12169	0.000806802	0.188281	0.478247	3.51697	0	0.534289	0.761947	14.1746	10.1794	7.8431
ENSG00000134762.16_3	DSC3	chr18:28569974-28622781	-	protein_coding	-3.02912	0.122502	0.0353665	0.375109	1.50323	4.53235	3.3092	3.7987	0.101614	11.5694	15.6514	58.2039
ENSG00000140297.12_3	GCNT3	chr15:59887074-59932438	+	protein_coding	-3.0229	0.123031	0.0301345	0.367466	0.620911	3.64381	0.488074	1.31266	0.0568251	2.96004	16.0557	27.9149
ENSG00000068976.13_2	PYGM	chr11:64513861-64527769	-	protein_coding	-3.00393	0.12466	0.000818845	0.188281	0.484014	3.48795	0.193183	0.660161	0.381182	6.73023	14.9115	10.4822
ENSG00000120729.9_2	MYOT	chr5:137203480-137223540	+	protein_coding	-2.97345	0.127322	0.00652451	0.292105	0.630231	3.60368	1.98214	0.191761	0.0433682	9.27749	17.7891	8.30373
ENSG00000143217.8_3	NECTIN4	chr1:161040785-161059389	-	protein_coding	-2.97234	0.12742	0.0372025	0.380547	1.5545	4.52684	2.12786	5.03478	0.342581	8.53981	21.9791	54.8814
ENSG00000109819.8_2	PPARGC1A	chr4:23756664-23905712	-	protein_coding	-2.93226	0.13101	0.0103599	0.315482	1.50315	4.43541	3.35481	3.32486	0.209313	24.201	23.1734	15.627
ENSG00000081181.7_2	ARG2	chr14:68086515-68118437	+	protein_coding	-2.92377	0.131782	0.00247939	0.251007	1.17171	4.09548	1.83137	2.23036	0.250002	17.3916	15.4333	15.5288
ENSG00000143882.10_3	ATP6V1C2	chr2:10861775-10925236	+	protein_coding	-2.89156	0.134758	0.00751437	0.295746	0.770762	3.66232	0.344404	2.69435	0	12.3061	10.0919	12.7513
ENSG00000156284.5_2	CLDN8	chr21:31586324-31588391	-	protein_coding	-2.87855	0.135978	0.0128706	0.322825	0.16896	3.04751	0	0.339438	0.060873	2.5117	15.7999	8.57978
ENSG00000197641.11_3	SERPINB13	chr18:61254223-61271873	+	protein_coding	-2.85112	0.138588	0.0484726	0.403306	1.34863	4.19975	1.61732	5.31067	0	18.2168	7.09105	38.9087
ENSG00000107165.12_3	TYRP1	chr9:12685439-12710290	+	protein_coding	-2.84605	0.139077	0.00593641	0.284927	0.095329	2.94138	0	0.219244	0	6.88077	3.04105	13.232
ENSG00000111046.3_2	MYF6	chr12:81101277-81103253	+	protein_coding	-2.84216	0.139452	0.00319074	0.269492	0.0396433	2.8818	0	0	0.085929	5.52746	12.2622	3.62554
ENSG00000087494.15_3	PTHLH	chr12:28111017-28125638	-	protein_coding	-2.81161	0.142437	0.0333607	0.373573	1.56608	4.37769	3.04733	3.51329	0.421185	12.9352	10.7336	53.9416
ENSG00000018625.14_2	ATP1A2	chr1:160085549-160113381	+	protein_coding	-2.79287	0.144299	0.00451379	0.275989	0.987015	3.77988	1.91468	0.82551	0.463486	13.8828	19.8806	7.33959
ENSG00000189221.9_2	MAOA	chrX:43514155-43606071	+	protein_coding	-2.78928	0.144658	0.0185355	0.345252	1.81237	4.60166	5.31535	3.1455	0.65486	15.2499	43.9553	18.592
ENSG00000109906.13_3	ZBTB16	chr11:113930315-114121398	+	protein_coding	-2.78695	0.144892	0.00116204	0.213588	1.62408	4.41103	3.64009	1.55026	1.47504	25.423	19.054	17.171
ENSG00000214872.8_2	SMTNL1	chr11:57310114-57317747	+	protein_coding	-2.77817	0.145776	0.0216721	0.349372	0	2.77817	0	0	0	4.17739	18.0247	2.27726
ENSG00000163380.15_2	LMOD3	chr3:69156023-69172183	-	protein_coding	-2.76392	0.147223	0.000299368	0.154137	0.0175449	2.78147	0	0.0371572	0	5.11187	8.47967	4.60982
ENSG00000145283.7_2	SLC10A6	chr4:87744621-87770416	-	protein_coding	-2.64574	0.159791	0.0063388	0.292105	0.66618	3.31192	0.48209	1.02308	0.332702	9.00195	4.61883	16.4275
ENSG00000256812.1_3	CAPNS2	chr16:55600584-55601599	+	protein_coding	-2.61699	0.163007	0.0402206	0.388563	0.476913	3.09391	0.451373	0.660663	0.118498	3.05456	4.54738	26.6722
ENSG00000198099.8_3	ADH4	chr4:100044808-100078949	-	protein_coding	-2.60429	0.164449	0.00421876	0.275173	0.242585	2.84688	0.386369	0.19453	0	11.6783	5.16582	3.76356
ENSG00000135374.9_3	ELF5	chr11:34500340-34535352	-	protein_coding	-2.59449	0.165569	0.019308	0.346839	0.13675	2.73124	0.106701	0.0529727	0.140381	3.72501	15.9454	2.65682
ENSG00000157703.15_3	SVOPL	chr7:138279030-138386097	-	protein_coding	-2.58082	0.167146	0.0254216	0.357723	0.282285	2.86311	0.376032	0.297941	0.00703807	7.92317	1.78708	14.4873
ENSG00000163141.18_2	BNIPL	chr1:151009046-151020076	+	protein_coding	-2.56886	0.168537	0.044454	0.398007	0.0755655	2.64443	0	0.170152	0	1.14601	5.34119	16.962
ENSG00000116039.11_2	ATP6V1B1	chr2:71163012-71192536	+	protein_coding	-2.52651	0.173558	0.01473	0.326488	0.785524	3.31203	0.964371	1.4336	0.0713352	4.24491	16.3805	9.74646
ENSG00000154269.14_2	ENPP3	chr6:131949582-132068558	+	protein_coding	-2.49248	0.1777	0.0162324	0.332466	0.933952	3.42643	1.70544	0.834638	0.404928	4.45439	19.9617	9.86941
ENSG00000136155.16_2	SCEL	chr13:78109809-78219398	+	protein_coding	-2.47873	0.179403	0.0379366	0.382924	0.328237	2.80696	0.112886	0.778183	0	1.51766	7.90692	14.2833
ENSG00000070182.19_3	SPTB	chr14:65213001-65346601	-	protein_coding	-2.42433	0.186296	0.0115781	0.320703	0.221426	2.64576	0.0954224	0.23967	0.167024	9.62827	6.68363	2.00144
ENSG00000138100.13_2	TRIM54	chr2:27505260-27530307	+	protein_coding	-2.41479	0.187532	0.00462548	0.275989	0	2.41479	0	0	0	5.83245	6.45658	1.97617
ENSG00000129170.8_2	CSRP3	chr11:19203577-19232120	-	protein_coding	-2.39484	0.190144	0.00674977	0.292892	0	2.39484	0	0	0	8.10291	4.36054	1.98103
ENSG00000134317.17_2	GRHL1	chr2:10091822-10142405	+	protein_coding	-2.36266	0.194433	0.00860228	0.301685	0.715508	3.07817	0.963804	0.901595	0.185638	3.83681	8.24675	12.4683
ENSG00000187193.8_3	MT1X	chr16:56716336-56718108	+	protein_coding	-2.33351	0.198401	0.0460612	0.400442	4.05121	6.38472	8.48388	43.1582	9.87955	105.376	46.7193	113.931
ENSG00000112183.14_2	RBM24	chr6:17281577-17294106	+	protein_coding	-2.30391	0.202514	0.00876056	0.302116	0.784042	3.08795	0.277529	1.83194	0.411257	4.94043	11.7205	7.13529
ENSG00000115593.14_2	SMYD1	chr2:88367299-88412906	+	protein_coding	-2.29445	0.203845	0.00379372	0.27307	0	2.29445	0	0	0	4.87913	5.87799	1.9196
ENSG00000133454.15_2	MYO18B	chr22:26138111-26427007	+	protein_coding	-2.29017	0.204451	0.0453205	0.398484	0.0286931	2.31886	0	0.0614816	0	7.39361	7.94245	0.654771
ENSG00000106258.13_2	CYP3A5	chr7:99245817-99277621	-	protein_coding	-2.26399	0.208195	0.0406093	0.388563	0.216678	2.48067	0	0.514621	0.0360381	1.4389	4.05573	13.1023
ENSG00000167767.13_2	KRT80	chr12:52562780-52585784	-	protein_coding	-2.26245	0.208417	0.0200825	0.348186	0.289503	2.55196	0	0.77476	0.0287449	2.21954	4.3551	10.6973
ENSG00000177354.11_2	C10orf71	chr10:50507238-50535532	+	protein_coding	-2.2573	0.209163	0.0104906	0.316201	0	2.2573	0	0	0	3.24407	8.13427	1.81895
ENSG00000138347.15_2	MYPN	chr10:69865874-69971774	+	protein_coding	-2.24923	0.210337	0.00333003	0.269492	0.00849926	2.25773	0	0	0.0178308	3.50441	6.56314	2.21063
ENSG00000137269.14_2	LRRC1	chr6:53659295-53788919	+	protein_coding	-2.18942	0.21924	0.00887552	0.302116	1.85167	4.04108	3.73147	3.58448	1.16738	12.635	12.5739	23.1046
ENSG00000121769.7_3	FABP3	chr1:31838472-31849697	-	protein_coding	-2.18861	0.219362	0.00111226	0.21303	1.58162	3.77024	2.09999	1.65993	2.25176	14.1758	16.1351	8.7684
ENSG00000139112.10_3	GABARAPL1	chr12:10365057-10375729	+	protein_coding	-2.18539	0.219853	0.0387122	0.383297	2.83832	5.0237	13.5524	5.12775	3.10225	47.9763	15.8652	40.6753
ENSG00000130821.15_4	SLC6A8	chrX:152953554-152962048	+	protein_coding	-2.16424	0.223099	0.033192	0.373573	1.37806	3.5423	1.17027	4.32629	0.519057	6.04045	10.8542	17.9473
ENSG00000168447.10_2	SCNN1B	chr16:23289552-23392620	+	protein_coding	-2.153	0.224844	0.00598324	0.284927	0.384304	2.53731	0	0.76739	0.258139	3.35559	3.95166	8.07026
ENSG00000143995.19_3	MEIS1	chr2:66660584-66801001	+	protein_coding	-2.14689	0.225799	0.0287008	0.364009	2.16464	4.31153	3.28574	7.89312	1.36477	11.888	20.9482	26.677
ENSG00000163126.14_3	ANKRD23	chr2:97490263-97523671	-	protein_coding	-2.14518	0.226067	0.0157049	0.329118	0.438442	2.58362	0	0.62596	0.530534	4.73348	9.9461	2.43212
ENSG00000142661.18_2	MYOM3	chr1:24382525-24438665	-	protein_coding	-2.14489	0.226113	0.00324388	0.269492	0.165425	2.31031	0.0695527	0.172885	0.124439	4.64522	5.8689	2.14666
ENSG00000131730.15_2	CKMT2	chr5:80529104-80562216	+	protein_coding	-2.14451	0.226171	0.00066381	0.182006	0.235489	2.38	0.171439	0.357363	0.0262478	5.13551	4.74034	3.00467
ENSG00000164879.6_3	CA3	chr8:86285665-86361269	+	protein_coding	-2.13703	0.227347	0.000838946	0.188281	0.280362	2.41739	0.353864	0.192346	0.109724	4.97883	5.46904	2.94154
ENSG00000204388.6_3	HSPA1B	chr6:31795512-31798032	+	protein_coding	-2.13237	0.228083	0.0312616	0.370151	4.43075	6.56312	21.0195	39.0924	10.3631	54.1328	116.222	129.819
ENSG00000138162.18_3	TACC2	chr10:123748689-124014060	+	protein_coding	-2.1259	0.229108	0.00879568	0.302116	1.34044	3.46634	1.64914	2.36351	0.822364	7.71867	7.47207	17.2799
ENSG00000125398.5_2	SOX9	chr17:70117161-70122561	+	protein_coding	-2.12562	0.229153	0.04961	0.404757	2.10076	4.22638	3.0939	7.59251	1.24348	8.49196	31.2556	20.421
ENSG00000167676.4_3	PLIN4	chr19:4502192-4518477	-	protein_coding	-2.09953	0.233335	0.00141998	0.216082	0.248663	2.34819	0	0.579748	0.0616399	3.03244	4.84011	4.60581
ENSG00000080166.15_3	DCT	chr13:95089062-95131936	-	protein_coding	-2.09391	0.234244	0.0344542	0.374025	0.509551	2.60346	1.62037	0.0653748	0.0334903	3.60782	3.03876	11.062
ENSG00000204634.12_3	TBC1D8	chr2:101624079-101869328	-	protein_coding	-2.09273	0.234437	0.0012943	0.216082	2.37011	4.46283	3.77459	4.17554	4.5915	28.9515	20.8663	15.3737
ENSG00000141232.4_3	TOB1	chr17:48939584-48945339	-	protein_coding	-2.08907	0.235033	0.0137788	0.326488	4.62829	6.71735	27.6069	27.2483	17.7195	55.1527	134.399	152.245
ENSG00000104413.15_3	ESRP1	chr8:95653302-95719694	+	protein_coding	-2.07153	0.237908	0.0385007	0.382992	1.09051	3.16204	0.62978	3.83846	0.224607	5.11172	7.96864	12.0833
ENSG00000101605.12_3	MYOM1	chr18:3066805-3220106	-	protein_coding	-2.06472	0.239033	0.0296957	0.36651	1.43685	3.50157	4.69739	0.644608	1.11773	9.67891	15.6708	7.16112
ENSG00000164708.5_2	PGAM2	chr7:44102326-44105186	-	protein_coding	-2.0327	0.244397	0.000427215	0.160887	0	2.0327	0	0	0	3.68237	2.14694	3.649
ENSG00000154415.7_3	PPP1R3A	chr7:113516832-113715975	-	protein_coding	-2.02892	0.245039	0.0126087	0.322825	0.0161115	2.04503	0	0.0340704	0	1.17675	5.37086	4.06801
ENSG00000168334.8_3	XIRP1	chr3:39224701-39234087	-	protein_coding	-2.02649	0.245451	0.00868352	0.302116	0	2.02649	0	0	0	5.45084	3.43578	1.36329
ENSG00000160678.11_3	S100A1	chr1:153600402-153604515	+	protein_coding	-2.01887	0.246752	0.0235473	0.353466	0.188306	2.20717	0.302703	0.135565	0	2.49643	8.8898	1.8475
ENSG00000078114.18_3	NEBL	chr10:21068902-21463116	-	protein_coding	-2.01126	0.248057	0.010285	0.315482	1.39159	3.40285	2.52162	2.28088	0.563141	6.70608	10.8569	11.9501
ENSG00000164171.10_2	ITGA2	chr5:52285156-52390609	+	protein_coding	-2.00931	0.248392	0.0349028	0.374583	2.72982	4.73913	13.0908	5.70575	2.08954	25.6371	22.6558	29.23
ENSG00000197616.11_2	MYH6	chr14:23851199-23877486	-	protein_coding	-1.9923	0.251339	0.0192536	0.346839	0.0137859	2.00608	0	0	0.0290819	3.21941	6.35375	1.08887
ENSG00000126368.5_2	NR1D1	chr17:38249040-38256978	-	protein_coding	-1.98874	0.251959	0.0194005	0.346839	2.36669	4.35544	4.67813	5.42215	2.76229	9.92766	22.9461	31.7785
ENSG00000135525.18_3	MAP7	chr6:136663419-136871957	-	protein_coding	-1.98675	0.252307	0.0378477	0.382449	2.18481	4.17156	3.39708	8.60834	1.22468	14.0353	14.8074	23.6217
ENSG00000146648.17_3	EGFR	chr7:55086714-55279321	+	protein_coding	-1.98542	0.252539	0.0379614	0.382947	2.72431	4.70973	4.19218	13.9446	2.7193	19.5291	23.2709	34.9628
ENSG00000036448.9_2	MYOM2	chr8:1993155-2113475	+	protein_coding	-1.97471	0.254421	0.00362005	0.269492	0.107769	2.08248	0.0341824	0.0680049	0.132804	5.50919	2.76882	2.09696
ENSG00000175164.13_3	ABO	chr9:136125788-136150630	-	protein_coding	-1.96676	0.255827	0.049862	0.40504	2.03417	4.00092	7.5864	2.76428	1.1259	10.5384	11.8224	26.7384
ENSG00000083307.10_3	GRHL2	chr8:102504660-102681954	+	protein_coding	-1.96569	0.256017	0.049939	0.405132	1.29671	3.2624	1.1371	4.74114	0.208442	5.97229	8.65132	12.1304
ENSG00000216921.7_4	AC131097.2	chr2:242836136-242844702	-	protein_coding	-1.96458	0.256215	0.00382755	0.27307	0	1.96458	0	0	0	3.42648	4.33829	1.5161
ENSG00000165105.9_2	RASEF	chr9:85594500-85678092	-	protein_coding	-1.95263	0.258346	0.0350283	0.374583	1.54906	3.50168	3.54758	3.45245	0.237534	10.7411	10.7222	9.55878
ENSG00000267385.1_4	AC011498.4	chr19:4528439-4540079	-	protein_coding	-1.9448	0.259751	0.0181081	0.342609	0.134085	2.07889	0	0.321573	0	2.91644	6.8289	1.4594
ENSG00000146147.14_3	MLIP	chr6:53794780-54131078	+	protein_coding	-1.94037	0.260549	0.00478813	0.278265	0.260513	2.20089	0.508348	0.125802	0.0122855	3.89866	5.32917	2.13455
ENSG00000265972.5_2	TXNIP	chr1:145438469-145442635	+	protein_coding	-1.92152	0.263976	0.007281	0.295228	5.98114	7.90266	84.5649	41.4313	68.4266	263.449	296.873	172.958
ENSG00000154358.20_3	OBSCN	chr1:228395831-228566575	+	protein_coding	-1.91284	0.265569	0.00762357	0.295746	1.46672	3.37956	1.1482	1.52592	2.89121	8.41642	14.2731	6.83846
ENSG00000144908.13_3	ALDH1L1	chr3:125822405-125916837	-	protein_coding	-1.90428	0.26715	0.0394874	0.38477	0.767134	2.67141	0.338907	2.64814	0.00918071	3.72847	8.3212	4.86584
ENSG00000163590.13_2	PPM1L	chr3:160473390-160796695	+	protein_coding	-1.89659	0.268577	0.014901	0.326488	0.99004	2.88663	0.203541	1.85071	1.28392	4.17106	8.89013	6.90871
ENSG00000153531.13_3	ADPRHL1	chr13:114053925-114107839	-	protein_coding	-1.89603	0.268681	0.0150001	0.326488	0.223121	2.11915	0	0.412663	0.125796	5.94884	3.81321	1.45154
ENSG00000185437.13_3	SH3BGR	chr21:40817781-40887433	+	protein_coding	-1.89491	0.26889	0.00678127	0.292892	1.71371	3.60862	3.62383	1.74373	1.78156	12.9462	14.4968	7.39862
ENSG00000118729.11_2	CASQ2	chr1:116242628-116311402	-	protein_coding	-1.89276	0.269291	0.0367184	0.379712	1.22504	3.1178	2.47555	2.23166	0.137303	9.86973	9.86769	4.53734
ENSG00000148926.9_3	ADM	chr11:10326227-10328944	+	protein_coding	-1.88463	0.270812	0.0126821	0.322825	2.87184	4.75647	3.30622	8.72362	8.36702	21.812	22.8376	35.3156
ENSG00000165507.8_3	C10orf10	chr10:45466429-45474258	-	protein_coding	-1.88402	0.270928	0.0290518	0.364009	2.89511	4.77913	3.88313	9.45285	7.06506	50.5616	16.8536	21.4869
ENSG00000206384.10_2	COL6A6	chr3:130279178-130396999	+	protein_coding	-1.87988	0.271706	0.0300638	0.367241	0.324681	2.20456	0.0999066	0.447621	0.233688	1.30649	3.82317	7.80306
ENSG00000173641.17_4	HSPB7	chr1:16340523-16346089	-	protein_coding	-1.87939	0.271799	0.0470784	0.401956	0.903877	2.78327	0.385197	2.78288	0.250112	7.92568	8.54227	2.83043
ENSG00000135447.16_3	PPP1R1A	chr12:54969171-54982443	-	protein_coding	-1.86824	0.273908	0.00173513	0.225953	0.0651396	1.93338	0	0.0771322	0.0630602	1.73873	3.87759	3.17118
ENSG00000106078.17_3	COBL	chr7:51083909-51384515	-	protein_coding	-1.85595	0.276251	0.0129645	0.322825	0.376757	2.23271	0.308499	0.531112	0.0926109	1.73439	6.19253	4.2795
ENSG00000185739.13_2	SRL	chr16:4239375-4292081	-	protein_coding	-1.84347	0.27865	0.00805423	0.298985	0.757779	2.60125	1.11695	0.776547	0.285452	6.39344	6.66919	2.94066
ENSG00000183844.16_3	FAM3B	chr21:42676139-42729358	+	protein_coding	-1.83657	0.279986	0.0247345	0.357585	0.412364	2.24894	0.131894	1.08255	0	2.49918	7.3739	2.66519
ENSG00000185432.11_2	METTL7A	chr12:51317255-51326300	+	protein_coding	-1.82685	0.281879	0.0364956	0.378912	1.61548	3.44233	2.99064	1.52966	1.84982	12.223	4.16161	17.8201
ENSG00000088726.15_3	TMEM40	chr3:12775024-12810956	-	protein_coding	-1.82538	0.282167	0.0186696	0.345693	0.197502	2.02288	0	0.507862	0	1.50885	2.78659	6.06509
ENSG00000104369.4_2	JPH1	chr8:75146935-75233563	-	protein_coding	-1.81921	0.283377	0.0114462	0.320703	1.07498	2.89419	1.62565	1.91047	0.2235	7.41354	6.63204	5.3987
ENSG00000076555.15_3	ACACB	chr12:109554400-109706031	+	protein_coding	-1.81662	0.283884	0.0075808	0.295746	1.68289	3.49952	2.46105	2.24705	1.94515	15.9606	10.8423	6.2028
ENSG00000167183.2_2	PRR15L	chr17:46029333-46035244	-	protein_coding	-1.81254	0.284689	0.0227518	0.353466	0.273336	2.08588	0	0.765416	0	1.85902	6.52476	2.55652
ENSG00000164440.14_3	TXLNB	chr6:139561198-139613276	-	protein_coding	-1.80435	0.28631	0.0455538	0.399419	1.755	3.55935	4.16371	0.860741	3.00195	11.5278	18.5124	5.70236
ENSG00000049759.17_3	NEDD4L	chr18:55711599-56068772	+	protein_coding	-1.80425	0.286329	0.00408552	0.275173	1.10148	2.90573	0.720286	2.15897	0.817967	5.76989	7.84916	6.02508
ENSG00000156219.16_3	ART3	chr4:76932337-77033955	+	protein_coding	-1.79927	0.28732	0.0370396	0.380513	0.0483064	1.84758	0	0.105669	0	3.50663	5.29755	0.6425
ENSG00000177106.14_3	EPS8L2	chr11:694438-727727	+	protein_coding	-1.79902	0.28737	0.0382685	0.382989	1.12332	2.92234	0.287168	3.56433	0.759725	4.60026	7.74497	7.89541
ENSG00000176165.10_3	FOXG1	chr14:29229536-29239483	+	protein_coding	-1.79718	0.287737	0.0470277	0.401956	1.37373	3.17091	1.56138	3.96483	0.368429	4.90159	8.37622	12.2013
ENSG00000204219.9_2	TCEA3	chr1:23707554-23751233	-	protein_coding	-1.79646	0.28788	0.0312739	0.370151	1.92083	3.71729	2.52975	5.32521	1.43143	6.78695	16.6911	15.5168
ENSG00000109846.7_2	CRYAB	chr11:111779289-111794446	-	protein_coding	-1.794	0.288372	0.0136173	0.326488	2.16211	3.95611	5.28736	4.30568	1.68763	18.6243	14.8151	11.0463
ENSG00000125775.14_3	SDCBP2	chr20:1290553-1309883	-	protein_coding	-1.77957	0.291271	0.0110072	0.320165	0.592738	2.3723	0.27191	1.46264	0.09506	3.70098	3.51054	5.54617
ENSG00000102683.7_3	SGCG	chr13:23755091-23899304	+	protein_coding	-1.77938	0.291309	0.000172369	0.125389	0	1.77938	0	0	0	2.83394	2.68246	1.86519
ENSG00000172399.5_2	MYOZ2	chr4:120056939-120108944	+	protein_coding	-1.76484	0.294259	0.0240767	0.355826	0.0423582	1.8072	0	0.092077	0	3.72327	4.15593	0.76
ENSG00000185100.10_2	ADSSL1	chr14:105190523-105213662	+	protein_coding	-1.76332	0.29457	0.00547705	0.283458	0.284488	2.04781	0.279747	0.323431	0.0668236	3.46079	4.73	1.76559
ENSG00000057294.14_3	PKP2	chr12:32943679-33049774	-	protein_coding	-1.76014	0.29522	0.0372873	0.380558	1.61227	3.37241	2.06266	4.4883	0.700165	9.32051	13.8858	6.22965
ENSG00000128591.15_2	FLNC	chr7:128470431-128499328	+	protein_coding	-1.75566	0.296137	0.0290952	0.364032	1.69978	3.45544	2.50401	4.28301	0.851837	11.5053	13.2852	6.38913
ENSG00000066468.22_3	FGFR2	chr10:123237848-123357972	-	protein_coding	-1.74649	0.298025	0.0107202	0.318267	1.67388	3.42037	1.9882	4.07575	1.14167	8.07725	9.75246	11.5731
ENSG00000119411.10_2	BSPRY	chr9:116111821-116133513	+	protein_coding	-1.74574	0.298181	0.0183	0.344739	0.991939	2.73768	0.405889	2.6626	0.527813	5.58391	6.58301	4.94353
ENSG00000166317.11_2	SYNPO2L	chr10:75404639-75423561	-	protein_coding	-1.74505	0.298324	0.0136227	0.326488	0.0145723	1.75962	0	0.030766	0	1.94258	4.88563	1.24167
ENSG00000115361.7_2	ACADL	chr2:211052663-211090215	-	protein_coding	-1.74128	0.299103	0.021341	0.34846	0.882902	2.62419	1.92368	0.650075	0.299889	3.6016	8.57332	4.31993
ENSG00000163995.19_3	ABLIM2	chr4:7967037-8160559	-	protein_coding	-1.72529	0.302437	0.0343138	0.374025	0.837314	2.56261	0.274195	1.66609	0.679034	8.02771	6.10016	2.21678
ENSG00000175984.14_2	DENND2C	chr1:115125469-115213043	-	protein_coding	-1.72462	0.302579	0.0288131	0.364009	0.945686	2.6703	1.2045	1.31451	0.400461	3.98121	3.31223	11.0084
ENSG00000143367.15_3	TUFT1	chr1:151512781-151556059	+	protein_coding	-1.71442	0.304725	0.0127734	0.322825	1.08913	2.80356	0.787956	2.05945	0.760296	3.74116	6.37835	8.7279
ENSG00000161896.11_2	IP6K3	chr6:33689447-33714682	-	protein_coding	-1.71177	0.305286	0.0122069	0.322535	0.0964709	1.80824	0.169289	0	0.0452013	3.51793	3.64886	1.0451
ENSG00000157119.11_2	KLHL40	chr3:42727011-42734036	+	protein_coding	-1.6992	0.307958	0.0054693	0.283458	0	1.6992	0	0	0	2.69802	3.34502	1.13091
ENSG00000165912.15_3	PACSIN3	chr11:47199076-47207994	-	protein_coding	-1.68225	0.311597	0.0452393	0.398151	1.61032	3.29257	1.57987	5.30226	0.750546	6.50611	11.2895	9.19851
ENSG00000136153.19_3	LMO7	chr13:76194570-76434006	+	protein_coding	-1.67703	0.312727	0.024994	0.357585	2.54905	4.22608	7.54816	5.26686	2.74199	13.093	14.7872	28.4593
ENSG00000106772.17_3	PRUNE2	chr9:79226292-79521003	-	protein_coding	-1.67534	0.313092	0.0318063	0.371326	1.12388	2.79922	2.01177	1.39012	0.437868	6.09729	10.2862	3.2102
ENSG00000101306.10_2	MYLK2	chr20:30407111-30422492	+	protein_coding	-1.6735	0.313492	0.0467685	0.401956	0	1.6735	0	0	0	1.71087	5.91765	0.730825
ENSG00000182253.14_2	SYNM	chr15:99638420-99675798	+	protein_coding	-1.67315	0.313567	0.0329916	0.373201	2.44573	4.11889	7.63656	4.78931	2.23406	18.9886	22.4236	10.2018
ENSG00000156804.7_2	FBXO32	chr8:124510129-124553446	-	protein_coding	-1.65306	0.317965	0.0146767	0.326488	2.85071	4.50377	8.2097	4.05489	7.06293	21.3626	31.9163	14.8627
ENSG00000163898.9_2	LIPH	chr3:185224050-185270401	-	protein_coding	-1.64621	0.319478	0.0225998	0.352182	0.321627	1.96784	0	0.951902	0	1.54614	4.42674	3.33227
ENSG00000176597.11_2	B3GNT5	chr3:182971032-183016292	+	protein_coding	-1.6442	0.319924	0.041115	0.389186	1.00201	2.64621	0.2379	2.07308	1.11175	2.69943	5.94816	8.54459
ENSG00000148498.15_4	PARD3	chr10:34398488-35104253	-	protein_coding	-1.6436	0.320057	0.0410963	0.389186	2.89158	4.53518	11.5395	6.91179	3.11907	19.2111	16.7173	33.8085
ENSG00000140795.12_2	MYLK3	chr16:46737281-46824319	-	protein_coding	-1.63516	0.321935	0.0252851	0.357723	0.0348231	1.66998	0	0.0499462	0.0239562	1.36796	5.09153	1.23379
ENSG00000204683.10_3	C10orf113	chr10:21414692-21435488	-	protein_coding	-1.63368	0.322265	0.0145884	0.326488	0.51319	2.14687	0	1.43565	0.193553	3.22834	3.77438	3.3026
ENSG00000184678.10_2	HIST2H2BE	chr1:149856009-149858202	-	protein_coding	-1.62923	0.32326	0.0417377	0.389186	3.49375	5.12298	6.7036	8.55543	18.4191	19.6872	44.0577	44.399
ENSG00000116679.15_2	IVNS1ABP	chr1:185265520-185286461	-	protein_coding	-1.61587	0.326269	0.00446015	0.275989	3.9925	5.60837	14.6457	14.9201	15.1901	44.6078	35.2633	69.2028
ENSG00000133135.13_4	RNF128	chrX:105937024-106040223	+	protein_coding	-1.6139	0.326713	0.045894	0.400074	0.801226	2.41513	2.06108	0.72864	0	2.4714	6.20671	5.06512
ENSG00000132849.19_3	PATJ	chr1:62208149-62644347	+	protein_coding	-1.61368	0.326764	0.000695959	0.182006	2.67145	4.28513	5.93997	5.01107	5.19796	14.8764	22.1135	19.1946
ENSG00000122367.19_3	LDB3	chr10:88428206-88495825	+	protein_coding	-1.61172	0.327208	0.0290069	0.364009	1.03576	2.64748	2.55803	0.942896	0.24659	5.43929	6.88307	3.84595
ENSG00000172995.16_3	ARPP21	chr3:35680437-35835988	+	protein_coding	-1.60582	0.328548	0.0370409	0.380513	0.0075692	1.61339	0	0	0.0158642	4.58459	2.2068	0.599465
ENSG00000108352.11_4	RAPGEFL1	chr17:38333263-38351908	+	protein_coding	-1.60361	0.329052	0.0495171	0.404757	0.729937	2.33355	0.389309	1.68248	0.224234	2.68414	2.66307	8.48913
ENSG00000166123.13_3	GPT2	chr16:46918290-46965209	+	protein_coding	-1.60283	0.329231	0.020447	0.348219	1.32702	2.92985	1.86872	2.23845	0.699799	5.641	10.8004	4.6466
ENSG00000134909.18_2	ARHGAP32	chr11:128834955-129149219	-	protein_coding	-1.59558	0.33089	0.0240602	0.355826	1.76164	3.35722	2.28622	4.19513	1.28362	6.28144	9.05702	13.6954
ENSG00000214944.9_3	ARHGEF28	chr5:72921983-73237818	+	protein_coding	-1.59495	0.331034	0.0249469	0.357585	1.31979	2.91474	2.21253	2.05212	0.586506	3.98776	7.14498	9.55549
ENSG00000171517.5_2	LPAR3	chr1:85277285-85358896	-	protein_coding	-1.58902	0.332396	0.00635361	0.292105	0.479156	2.06818	0.393761	0.441095	0.348466	2.42824	2.37459	5.37473
ENSG00000118515.11_3	SGK1	chr6:134490384-134639250	-	protein_coding	-1.57801	0.334943	0.0195988	0.346839	3.74606	5.32407	7.43466	15.3775	16.4868	34.6178	31.05	55.3146
ENSG00000085063.14_3	CD59	chr11:33719807-33757991	-	protein_coding	-1.5744	0.335782	0.0233171	0.353466	3.62256	5.19696	9.74312	20.8564	6.95766	34.2833	40.2368	32.9208
ENSG00000182533.6_3	CAV3	chr3:8775486-8883492	+	protein_coding	-1.56422	0.33816	0.0200069	0.347937	0	1.56422	0	0	0	2.12346	3.7393	0.746966
ENSG00000164070.11_3	HSPA4L	chr4:128702976-128761888	+	protein_coding	-1.56073	0.338979	0.0212832	0.348324	0.853044	2.41378	1.47078	1.08633	0.143296	4.5891	2.8285	6.07111
ENSG00000092607.13_2	TBX15	chr1:119425669-119532179	-	protein_coding	-1.55944	0.339282	0.048853	0.403884	1.2565	2.81594	2.30737	1.81126	0.466722	10.5197	6.31199	3.14544
ENSG00000168509.19_3	HFE2	chr1:145398250-145417545	+	protein_coding	-1.54642	0.342358	0.0227622	0.353466	0	1.54642	0	0	0	1.09128	4.29035	1.25248
ENSG00000198648.10_3	STK39	chr2:168810530-169104651	-	protein_coding	-1.54503	0.342689	0.0112023	0.320165	3.46384	5.00887	11.562	9.25999	9.42207	19.3936	42.1857	36.8986
ENSG00000120549.17_4	KIAA1217	chr10:23983675-24836777	+	protein_coding	-1.53985	0.343921	0.0277106	0.362186	3.07853	4.61838	5.67796	14.6629	4.76327	24.1899	25.3438	21.3309
ENSG00000198842.9_2	DUSP27	chr1:167063282-167098402	+	protein_coding	-1.53401	0.345315	0.0349108	0.374583	0	1.53401	0	0	0	1.09125	4.70185	1.03671
ENSG00000135821.17_3	GLUL	chr1:182350839-182361341	-	protein_coding	-1.53138	0.345947	0.02068	0.348219	5.51964	7.05102	34.2802	69.3553	37.8962	125.915	97.0638	186.363
ENSG00000125850.10_3	OVOL2	chr20:17937623-18039832	-	protein_coding	-1.53006	0.346263	0.0276471	0.361898	0.477611	2.00767	0.073242	1.37527	0.0590439	2.1749	4.50786	2.71872
ENSG00000053747.15_3	LAMA3	chr18:21269407-21535030	+	protein_coding	-1.52868	0.346595	0.037173	0.380547	2.01159	3.54027	3.51689	5.32963	1.29312	9.89721	7.9652	15.1177
ENSG00000102780.16_3	DGKH	chr13:42614172-42830714	+	protein_coding	-1.51251	0.3505	0.0287652	0.364009	1.69493	3.20745	2.99446	1.4595	2.45441	10.0575	4.3454	12.3346
ENSG00000034971.16_3	MYOC	chr1:171604557-171621823	-	protein_coding	-1.51159	0.350725	0.002212	0.244708	0	1.51159	0	0	0	2.63319	1.16698	1.94413
ENSG00000138798.11_2	EGF	chr4:110834040-110933422	+	protein_coding	-1.5093	0.351282	0.0199743	0.347937	0.0485481	1.55785	0.0782632	0.0259318	0	1.88487	3.8141	0.837531
ENSG00000167549.18_4	CORO6	chr17:27941774-27949925	-	protein_coding	-1.49489	0.354807	0.00578964	0.284927	0.333716	1.82861	0.0938431	0.40845	0.299208	2.4181	3.91778	1.66591
ENSG00000137203.10_2	TFAP2A	chr6:10393419-10419892	-	protein_coding	-1.49417	0.354986	0.0314348	0.37049	1.48681	2.98097	2.20075	2.94832	0.742037	4.27609	8.18055	9.16029
ENSG00000054690.13_2	PLEKHH1	chr14:68000018-68056329	+	protein_coding	-1.48514	0.357215	0.0372653	0.380547	0.704547	2.18968	0.381273	1.69668	0.161876	4.12871	5.163	2.00386
ENSG00000035664.11_4	DAPK2	chr15:64199235-64364232	-	protein_coding	-1.48341	0.357642	0.00911097	0.305148	0.682402	2.16581	0.316573	0.764082	0.779534	2.92436	2.50325	5.57182
ENSG00000006704.10_3	GTF2IRD1	chr7:73868120-74016930	+	protein_coding	-1.47525	0.35967	0.0141439	0.326488	0.959901	2.43516	0.426981	2.0492	0.691502	5.37024	3.74641	4.23171
ENSG00000120215.9_2	MLANA	chr9:5890802-5910606	+	protein_coding	-1.4717	0.360558	0.0398508	0.386348	0.0263706	1.49807	0.0563675	0	0	1.12643	0.909082	4.55157
ENSG00000141441.15_3	GAREM1	chr18:29704840-30050447	-	protein_coding	-1.47083	0.360775	0.0247814	0.357585	1.31328	2.78411	1.25361	2.94774	0.724995	4.03249	7.36337	6.76498
ENSG00000036672.15_3	USP2	chr11:119225925-119252436	-	protein_coding	-1.47062	0.360828	0.0172274	0.340502	0.257455	1.72807	0	0.708069	0	2.81396	3.18365	1.27863
ENSG00000163833.7_2	FBXO40	chr3:121311966-121349142	+	protein_coding	-1.45085	0.365805	0.0147594	0.326488	0	1.45085	0	0	0	0.99482	3.42722	1.31322
ENSG00000096060.14_2	FKBP5	chr6:35541362-35696360	-	protein_coding	-1.44726	0.366717	0.0046486	0.276245	3.96045	5.40771	18.25	12.5028	13.5139	54.9555	35.4347	36.5222
ENSG00000119698.11_2	PPP4R4	chr14:94612465-94746072	+	protein_coding	-1.44295	0.367815	0.0246825	0.357585	0.457796	1.90075	0.0689395	0.76462	0.373493	2.84116	1.40804	4.62884
ENSG00000243444.7_4	PALM2	chr9:112403068-112708983	+	protein_coding	-1.4399	0.368593	0.0338577	0.373573	0.30948	1.74938	0.367851	0.299555	0.0706696	3.50476	0.823953	3.62555
ENSG00000171970.12_3	ZNF57	chr19:2900896-2918474	+	protein_coding	-1.43526	0.369781	0.00841984	0.300902	1.21834	2.6536	0.620962	1.5768	2.01593	4.57589	4.99718	6.45043
ENSG00000197978.8	GOLGA6L9	chr15:82722223-82731338	+	protein_coding	-1.43063	0.370968	0.0315593	0.370492	1.14209	2.57272	0.407399	2.3604	1.273	4.43845	3.65444	7.31867
ENSG00000168907.13_2	PLA2G4F	chr15:42431232-42448834	-	protein_coding	-1.41768	0.374314	0.00863438	0.301685	0.251607	1.66929	0.0724992	0.573354	0	1.67826	1.81063	3.27424
ENSG00000166348.18_3	USP54	chr10:75257296-75385711	-	protein_coding	-1.41708	0.37447	0.0162892	0.333304	2.08521	3.50229	2.95654	5.26106	2.08441	8.02087	10.2843	13.2942
ENSG00000163884.3_2	KLF15	chr3:126061478-126076285	-	protein_coding	-1.41094	0.376067	0.0034009	0.269492	0.557391	1.96833	0.620364	0.597993	0.230798	3.29992	3.59878	2.03023
ENSG00000170162.13_2	VGLL2	chr6:117586721-117594728	+	protein_coding	-1.40498	0.377623	0.00825507	0.299225	0	1.40498	0	0	0	2.92314	1.32492	1.03602
ENSG00000163827.12_3	LRRC2	chr3:46556913-46621589	-	protein_coding	-1.38919	0.381779	0.0117981	0.321983	0.555729	1.94492	0.423412	0.52524	0.462866	2.93804	4.5555	1.60876
ENSG00000188176.11_2	SMTNL2	chr17:4487294-4511614	+	protein_coding	-1.38664	0.382454	0.00344864	0.269492	0.155016	1.54166	0	0	0.380363	2.62306	1.71819	1.50553
ENSG00000134569.9_2	LRP4	chr11:46878419-46940193	-	protein_coding	-1.37979	0.384276	0.0233526	0.353466	0.938483	2.31827	1.22165	1.07491	0.527069	4.08634	2.25023	6.50391
ENSG00000166415.14_2	WDR72	chr15:53805938-54055075	-	protein_coding	-1.37621	0.385229	0.0131955	0.322825	0.443037	1.81925	0.163688	1.06844	0.0438107	3.04662	2.45625	2.1423
ENSG00000168209.4_2	DDIT4	chr10:74033678-74035794	+	protein_coding	-1.37074	0.386693	0.0218156	0.349372	4.95768	6.32843	26.7589	32.6713	31.105	69.4665	55.1153	130.242
ENSG00000187642.9_2	PERM1	chr1:910584-917473	-	protein_coding	-1.36615	0.387926	0.0144793	0.326488	0.0633537	1.4295	0	0.140812	0	2.08605	2.64828	0.735706
ENSG00000116285.12_2	ERRFI1	chr1:8064464-8086368	-	protein_coding	-1.36476	0.388299	0.00434758	0.275173	3.86169	5.22645	18.116	11.6606	11.6941	43.2643	35.0327	31.9005
ENSG00000070371.15_3	CLTCL1	chr22:19166986-19279239	-	protein_coding	-1.36037	0.389481	0.00672497	0.292892	0.337278	1.69765	0.222917	0.348242	0.223002	2.51881	3.21976	1.29852
ENSG00000067177.14_2	PHKA1	chrX:71798664-71934167	-	protein_coding	-1.35956	0.3897	0.0061589	0.290667	1.13904	2.49861	1.63741	1.6072	0.553481	5.06651	4.36056	4.55031
ENSG00000152137.6_3	HSPB8	chr12:119616447-119658936	+	protein_coding	-1.35722	0.390333	0.00202324	0.242882	2.38941	3.74664	3.49052	5.14168	4.2152	11.2369	15.2491	11.1632
ENSG00000179299.16_3	NSUN7	chr4:40751914-40812002	+	protein_coding	-1.3459	0.393408	0.00176846	0.227305	0.710344	2.05625	0.970919	0.467321	0.514643	3.22077	3.77453	2.56988
ENSG00000122378.13_2	FAM213A	chr10:82167585-82196871	+	protein_coding	-1.3419	0.3945	0.0275039	0.361898	2.87518	4.21708	7.33061	8.4905	3.99547	12.4204	17.3695	25.094
ENSG00000152527.13_3	PLEKHH2	chr2:43864412-43995126	+	protein_coding	-1.33973	0.395095	0.00607934	0.288851	1.16206	2.50179	1.74115	1.17278	0.881459	6.40453	4.18658	3.73107
ENSG00000214193.10_4	SH3D21	chr1:36771988-36790487	+	protein_coding	-1.33808	0.395548	0.0159727	0.330677	1.25893	2.59701	0.831527	2.67129	1.03842	4.38854	4.7986	6.08821
ENSG00000164776.9_3	PHKG1	chr7:56147976-56160689	-	protein_coding	-1.33593	0.396137	0.016644	0.337257	0.384932	1.72086	0	0.804677	0.233755	2.79562	2.91943	1.40761
ENSG00000153291.15_2	SLC25A27	chr6:46620652-46645930	+	protein_coding	-1.33441	0.396555	0.00638523	0.292105	1.65251	2.98692	3.37174	1.639	1.69322	7.84521	6.94275	6.09215
ENSG00000092529.23_3	CAPN3	chr15:42651698-42704516	+	protein_coding	-1.3099	0.40335	0.00434233	0.275173	1.02034	2.33024	0.82972	1.10279	1.16911	5.49501	4.01644	2.90337
ENSG00000122477.12_2	LRRC39	chr1:100614005-100643829	-	protein_coding	-1.30933	0.403509	0.0272162	0.361378	0.322013	1.63134	0	0.734175	0.126454	3.52229	1.97645	1.20896
ENSG00000134160.13_3	TRPM1	chr15:31293264-31453476	-	protein_coding	-1.30658	0.404277	0.0102074	0.315278	0.000924798	1.30751	0	0.00192491	0	1.68315	0.699646	2.32502
ENSG00000116991.10_2	SIPA1L2	chr1:232533711-232697304	-	protein_coding	-1.30294	0.405299	0.0358422	0.376776	3.06474	4.36768	10.3596	8.03175	4.70954	15.803	15.7226	30.3128
ENSG00000167588.12_3	GPD1	chr12:50497602-50505102	+	protein_coding	-1.3006	0.405957	0.000103423	0.10671	0.116156	1.41676	0	0.199832	0.0611555	1.78918	1.57567	1.64906
ENSG00000151729.10_2	SLC25A4	chr4:186064395-186071536	+	protein_coding	-1.30025	0.406057	0.0112036	0.320165	1.79191	3.09216	2.44787	3.29434	1.80422	6.66712	10.6926	5.91766
ENSG00000118985.15_2	ELL2	chr5:95220802-95297775	-	protein_coding	-1.29971	0.406209	0.0323502	0.371326	4.19808	5.49778	11.1176	22.4841	20.7295	57.0773	49.6131	30.385
ENSG00000078328.20_4	RBFOX1	chr16:5289803-7763340	+	protein_coding	-1.29712	0.406936	0.00761432	0.295746	0.000504551	1.29763	0	0.00104974	0	1.80803	2.07668	0.719457
ENSG00000124440.15_2	HIF3A	chr19:46800303-46846690	+	protein_coding	-1.29583	0.407301	0.0187278	0.345772	0.531353	1.82719	0.807822	0.50307	0.111027	1.97613	4.15917	1.90992
ENSG00000137198.9_2	GMPR	chr6:16238811-16295780	+	protein_coding	-1.29342	0.407983	0.0178289	0.341953	0.69083	1.98425	0.681995	0.673277	0.494477	2.8395	4.95393	1.70942
ENSG00000143001.4_2	TMEM61	chr1:55446465-55457966	+	protein_coding	-1.29091	0.408693	0.01166	0.320703	0.121611	1.41252	0	0.287732	0	1.54705	2.74011	0.980212
ENSG00000147573.16_3	TRIM55	chr8:67039131-67087722	+	protein_coding	-1.28828	0.409439	0.0129154	0.322825	0.0554996	1.34378	0.0740947	0.0449093	0	1.40947	2.72383	0.822394
ENSG00000170500.12_3	LONRF2	chr2:100889753-100939195	-	protein_coding	-1.28285	0.410984	0.00486915	0.280421	0.69169	1.97454	0.810154	0.954836	0.190782	2.99225	3.12798	2.68322
ENSG00000196267.12_3	ZNF836	chr19:52657117-52674896	-	protein_coding	-1.27869	0.412169	0.0088567	0.302116	2.05311	3.33181	3.63277	3.41615	2.49351	6.37129	9.76421	11.8645
ENSG00000154914.16_4	USP43	chr17:9548015-9633008	+	protein_coding	-1.26754	0.415367	0.0131883	0.322825	0.306829	1.57437	0	0.790804	0.0569305	2.26603	2.25877	1.48157
ENSG00000145949.9_2	MYLK4	chr6:2663863-2751200	-	protein_coding	-1.26603	0.415801	0.0115126	0.320703	0.23256	1.49859	0	0.368239	0.185389	2.4108	2.33216	0.985108
ENSG00000127325.18_3	BEST3	chr12:70037140-70093256	-	protein_coding	-1.26209	0.416939	0.0199355	0.347937	0	1.26209	0	0	0	2.09499	1.96133	0.505353
ENSG00000136842.13_2	TMOD1	chr9:100263462-100364030	+	protein_coding	-1.25921	0.417771	0.026619	0.359715	1.61583	2.87504	2.89882	2.56018	1.07412	8.16769	7.03529	4.35995
ENSG00000095203.14_2	EPB41L4B	chr9:111934255-112083244	-	protein_coding	-1.258	0.418124	0.0195439	0.346839	0.469045	1.72704	0.682629	0.576166	0	1.3933	2.77812	3.01239
ENSG00000147852.15_2	VLDLR	chr9:2621834-2660053	+	protein_coding	-1.25503	0.418986	0.0244653	0.357585	0.747808	2.00283	1.29771	0.626805	0.266797	2.15398	2.60577	4.66086
ENSG00000185010.13_3	F8	chrX:154064063-154255215	-	protein_coding	-1.24893	0.42076	0.0390839	0.383698	1.90141	3.15034	5.35414	2.03929	1.6997	9.41288	8.14846	6.3472
ENSG00000196724.12_4	ZNF418	chr19:58433252-58446761	-	protein_coding	-1.23971	0.423459	0.000438595	0.160887	0.800867	2.04057	0.613337	1.00966	0.630829	2.84995	3.13008	3.37934
ENSG00000177025.3_2	C19orf18	chr19:58469805-58485902	-	protein_coding	-1.23088	0.426058	0.0479081	0.40325	0.645034	1.87591	0	1.19363	0.743254	1.86553	4.36901	2.2138
ENSG00000079156.16_2	OSBPL6	chr2:179059208-179267618	+	protein_coding	-1.22901	0.426609	4.61855e-05	0.075034	0.225602	1.45462	0.138412	0.220822	0.150237	1.82184	1.53491	1.87842
ENSG00000178386.12_3	ZNF223	chr19:44555520-44572144	+	protein_coding	-1.22869	0.426705	0.0344858	0.374025	0.393544	1.62223	0	0.91799	0.181841	1.28309	3.34135	1.94358
ENSG00000150991.14_3	UBC	chr12:125396150-125401914	-	protein_coding	-1.2241	0.428063	0.000824072	0.188281	4.09589	5.31999	16.9268	16.0333	15.374	40.5222	44.6201	32.6508
ENSG00000136379.11_3	ABHD17C	chr15:80972025-81047962	+	protein_coding	-1.22306	0.428373	0.00710115	0.29508	1.64457	2.86763	2.08295	2.64973	1.71626	4.52635	6.89339	7.9131
ENSG00000164122.8_3	ASB5	chr4:177134824-177198722	-	protein_coding	-1.22283	0.42844	0.00483006	0.279587	0	1.22283	0	0	0	1.27544	2.0623	0.8248
ENSG00000239521.7_3	GATS	chr7:99798276-99869841	-	protein_coding	-1.21716	0.430128	0.00926517	0.307808	1.88874	3.1059	3.05653	1.98592	3.19243	7.93183	9.80657	5.61114
ENSG00000166821.8_3	PEX11A	chr15:90220995-90234014	-	protein_coding	-1.20582	0.433523	0.0149812	0.326488	0.786266	1.99208	1.11079	0.456839	0.668058	1.81319	3.76903	3.69248
ENSG00000109686.17_4	SH3D19	chr4:152023903-152246784	-	protein_coding	-1.20461	0.433887	0.0284739	0.364009	2.94831	4.15292	10.5213	7.1567	3.89303	16.6719	17.1613	16.5401
ENSG00000152556.15_4	PFKM	chr12:48498922-48540187	+	protein_coding	-1.20459	0.433894	0.0198572	0.347806	1.32065	2.52523	0.973322	2.43344	1.30004	5.42057	5.92935	3.28793
ENSG00000154553.13_2	PDLIM3	chr4:186421814-186456766	-	protein_coding	-1.20192	0.434697	0.0292897	0.364495	2.28873	3.49065	3.97482	3.43612	4.28626	12.8059	13.9193	5.89538
ENSG00000196378.11_2	ZNF34	chr8:145998499-146012730	-	protein_coding	-1.20036	0.435168	0.0346077	0.374402	1.16823	2.36859	2.38469	1.26972	0.477504	5.22116	4.24605	3.22031
ENSG00000165810.16_2	BTNL9	chr5:180467225-180488523	+	protein_coding	-1.1935	0.437241	0.0486192	0.403502	1.5438	2.73731	2.9113	0.968348	2.21938	4.26087	9.19697	4.52719
ENSG00000168333.13_2	C8orf22	chr8:49966870-49988649	+	protein_coding	-1.19309	0.437364	0.0235408	0.353466	0.253438	1.44653	0.69386	0	0	1.05221	1.86071	2.44867
ENSG00000124743.5_2	KLHL31	chr6:53512699-53530506	-	protein_coding	-1.18906	0.43859	0.0259314	0.358486	0.151578	1.34063	0.16671	0.126392	0.042884	0.622281	1.76093	2.62688
ENSG00000197329.11_2	PELI1	chr2:64319786-64371588	-	protein_coding	-1.18865	0.438713	0.037831	0.382449	3.87837	5.06702	14.8766	14.0353	12.3243	23.3922	26.2399	55.6917
ENSG00000155974.11_3	GRIP1	chr12:66741211-67197966	-	protein_coding	-1.18805	0.438895	0.0144969	0.326488	0.726516	1.91457	0.94079	0.722083	0.35543	1.68871	3.52504	3.40415
ENSG00000254852.8_4	NPIPA2	chr16:14841923-14859270	+	protein_coding	-1.18448	0.439984	0.0383665	0.382989	0.508088	1.69257	0.341536	0	1.14411	2.88186	2.65111	1.38272
ENSG00000272602.5_3	ZNF595	chr4:53179-88099	+	protein_coding	-1.18323	0.440364	0.000487894	0.165919	2.4315	3.61474	5.06189	3.67569	4.53878	10.8093	11.2373	11.7211
ENSG00000151150.21_3	ANK3	chr10:61786056-62493248	-	protein_coding	-1.18297	0.440443	0.00144424	0.216082	1.81878	3.00176	2.51826	2.52176	2.54355	5.68807	6.98971	8.6167
ENSG00000154265.15_3	ABCA5	chr17:67240452-67323385	-	protein_coding	-1.18181	0.440799	0.0166714	0.337257	2.09174	3.27354	4.78844	2.01473	3.4383	8.07824	10.4022	7.73598
ENSG00000130396.20_3	AFDN	chr6:168227602-168372703	+	protein_coding	-1.17311	0.443464	0.00258677	0.251007	2.83448	4.00759	5.93609	6.98634	5.55131	12.6776	18.644	14.4872
ENSG00000198722.14_4	UNC13B	chr9:35161989-35405335	+	protein_coding	-1.16875	0.444808	0.0150601	0.326488	1.57417	2.74292	1.99105	3.12829	1.13807	5.03549	5.75675	6.35611
ENSG00000108878.4_2	CACNG1	chr17:65040706-65052913	+	protein_coding	-1.16748	0.445198	0.0337949	0.373573	0	1.16748	0	0	0	1.21128	2.521	0.455558
ENSG00000273540.3_3	AGBL1	chr15:86623204-87572283	+	protein_coding	-1.1629	0.446614	0.0248415	0.357585	0.0100499	1.17295	0	0.0117392	0.00926999	0.734565	2.56686	0.852694
ENSG00000165626.16_2	BEND7	chr10:13480484-13570974	-	protein_coding	-1.15806	0.448114	0.0171561	0.340502	0.803645	1.96171	0.803178	1.18116	0.352192	2.98637	3.98841	1.97206
ENSG00000107104.18_3	KANK1	chr9:470291-746106	+	protein_coding	-1.15134	0.450206	0.0154521	0.328722	1.64697	2.79831	2.27222	2.35396	1.79873	4.37777	9.04641	5.23036
ENSG00000089250.18_3	NOS1	chr12:117645947-117889975	-	protein_coding	-1.14274	0.452898	0.000106557	0.10671	0.00920654	1.15195	0	0	0.0193289	1.24887	1.41306	1.022
ENSG00000255192.5_3	NANOGP8	chr15:35376394-35377311	-	protein_coding	-1.14141	0.453317	0.00357631	0.269492	0.201328	1.34274	0	0.291161	0.177165	1.25132	2.12755	1.31724
ENSG00000012822.15_3	CALCOCO1	chr12:54102301-54121529	-	protein_coding	-1.13961	0.453882	0.00707008	0.29508	2.92571	4.06533	5.49146	5.87907	8.8245	15.3482	18.63	13.6206
ENSG00000119844.15_2	AFTPH	chr2:64751439-64820139	+	protein_coding	-1.13572	0.455107	0.01796	0.341953	2.87876	4.01448	6.19732	7.38882	5.59037	13.5394	11.4061	22.4024
ENSG00000000003.14_2	TSPAN6	chrX:99882106-99894988	-	protein_coding	-1.13564	0.455134	0.00654797	0.292105	1.10819	2.24383	1.3423	1.52048	0.69695	3.32971	4.67773	3.32258
ENSG00000262209.2_3	PCDHGB3	chr5:140749831-140892546	+	protein_coding	-1.13171	0.456374	0.0179284	0.341953	0.652476	1.78419	0.257754	0.924588	0.604394	2.15256	1.75505	3.70423
ENSG00000139263.11_3	LRIG3	chr12:59265931-59314303	-	protein_coding	-1.12934	0.457126	0.0385113	0.382992	2.13615	3.26548	4.83568	4.09983	1.8542	6.3428	9.81576	10.1971
ENSG00000072778.19_2	ACADVL	chr17:7120444-7128592	+	protein_coding	-1.1273	0.457771	0.0485372	0.403306	3.17795	4.30525	4.91828	12.8254	8.05948	24.7734	16.3495	16.2812
ENSG00000186472.19_2	PCLO	chr7:82383329-82792246	-	protein_coding	-1.12456	0.458641	0.0376661	0.381857	0.737183	1.86175	0.874779	1.17869	0.133958	1.63972	3.12975	3.40394
ENSG00000213625.8_3	LEPROT	chr1:65886270-65901690	+	protein_coding	-1.1211	0.459743	0.0482161	0.403306	1.85014	2.97124	3.94245	2.55109	1.67018	7.46854	9.81837	4.26417
ENSG00000136158.11_3	SPRY2	chr13:80910111-80915086	-	protein_coding	-1.12079	0.459841	0.0324224	0.371326	2.6988	3.8196	6.56937	7.8834	3.07026	12.3671	14.319	12.7458
ENSG00000066382.16_2	MPPED2	chr11:30406040-30608419	-	protein_coding	-1.11987	0.460137	0.0131436	0.322825	0.358196	1.47806	0.483712	0.218272	0.16517	1.01836	2.52691	2.0369
ENSG00000130988.12_2	RGN	chrX:46937754-46952713	+	protein_coding	-1.1084	0.463809	0.0212745	0.348324	0.742266	1.85066	0.948519	0.741215	0.379672	1.91572	4.18738	2.10186
ENSG00000058056.8_2	USP13	chr3:179370543-179507189	+	protein_coding	-1.10597	0.464589	0.0407062	0.389186	1.32922	2.43519	1.33323	1.51041	1.70833	5.35091	6.56981	2.29062
ENSG00000198729.4_2	PPP1R14C	chr6:150464212-150571493	+	protein_coding	-1.10548	0.464748	0.00252179	0.251007	0.335855	1.44133	0.222074	0.243963	0.32252	1.81752	1.20535	2.22336
ENSG00000196850.5_2	PPTC7	chr12:110971050-111021125	-	protein_coding	-1.10428	0.465136	0.0183096	0.344739	3.22984	4.33411	8.55483	8.41739	8.17656	17.3769	14.1276	28.5156
ENSG00000076685.18_3	NT5C2	chr10:104847774-104953063	-	protein_coding	-1.10411	0.465188	0.0248134	0.357585	3.76473	4.86884	11.505	17.7066	9.73515	22.2904	27.1925	36.9917
ENSG00000087128.9_2	TMPRSS11E	chr4:69313167-69363322	+	protein_coding	-1.09661	0.467613	0.00177784	0.227305	0.0620533	1.15867	0	0.0740657	0.0592755	1.24036	0.87309	1.65156
ENSG00000119139.17_3	TJP2	chr9:71736180-71870124	+	protein_coding	-1.09652	0.467645	0.0281762	0.363329	2.50293	3.59945	3.69384	7.69199	3.46404	9.54675	12.3771	11.6226
ENSG00000144445.16_2	KANSL1L	chr2:210886147-211036107	-	protein_coding	-1.09626	0.467728	0.0143439	0.326488	1.39871	2.49497	2.23626	1.83193	1.00001	3.90604	4.16341	6.07149
ENSG00000139914.6_3	FITM1	chr14:24600484-24602058	+	protein_coding	-1.09447	0.468307	0.0024153	0.24977	0.219483	1.31396	0.0368136	0.263535	0.204827	1.82455	1.07013	1.62829
ENSG00000136383.6_2	ALPK3	chr15:85359911-85416713	+	protein_coding	-1.0921	0.469077	0.0298526	0.36651	0.569548	1.66165	0.332706	0.823287	0.345127	2.64026	3.11574	1.11368
ENSG00000171714.10_2	ANO5	chr11:22214722-22304903	+	protein_coding	-1.08868	0.470192	0.0211659	0.348219	0.289285	1.37796	0.260022	0.06878	0.35514	1.56788	2.64912	0.873543
ENSG00000172403.10_4	SYNPO2	chr4:119771843-119982402	+	protein_coding	-1.08684	0.47079	0.045167	0.398038	3.91707	5.00391	15.5571	21.0416	8.44583	36.7695	28.5863	28.5633
ENSG00000198185.11_3	ZNF334	chr20:45128269-45142198	-	protein_coding	-1.07772	0.473777	0.0138696	0.326488	0.577376	1.6551	0.702006	0.386072	0.408236	1.32141	2.27636	3.10729
ENSG00000133401.15_3	PDZD2	chr5:31639517-32111037	+	protein_coding	-1.07444	0.474854	0.0282223	0.363329	1.27897	2.35341	1.43898	2.47672	0.68517	4.74016	3.46716	4.20458
ENSG00000009950.15_4	MLXIPL	chr7:73007524-73038873	-	protein_coding	-1.07328	0.475237	0.000570702	0.171993	0.0980148	1.17129	0	0.226073	0	1.39116	1.15516	1.21665
ENSG00000174502.18_2	SLC26A9	chr1:205882176-205912588	-	protein_coding	-1.0703	0.476221	0.0333856	0.373573	0.0948771	1.16517	0.0857732	0.121872	0	1.78415	1.86309	0.414915
ENSG00000204677.10_4	FAM153C	chr5:177433406-177482560	+	protein_coding	-1.0702	0.476255	0.0210383	0.348219	0.342096	1.41229	0.459167	0.101332	0.26742	2.42925	0.861212	1.95415
ENSG00000174429.3_2	ABRA	chr8:107771711-107782473	-	protein_coding	-1.05477	0.481373	1.30795e-05	0.0344905	0.0268759	1.08165	0	0.057478	0	1.05655	1.20545	1.09021
ENSG00000147576.15_3	ADHFE1	chr8:67342420-67383836	+	protein_coding	-1.05402	0.481624	0.0178795	0.341953	0.82964	1.88366	0.350875	0.760995	1.35975	2.11765	2.68491	3.37381
ENSG00000182983.14_3	ZNF662	chr3:42947223-42959133	+	protein_coding	-1.05012	0.482928	0.00991202	0.31312	1.66682	2.71694	2.52109	2.48245	1.61051	4.18013	6.83736	6.00051
ENSG00000128573.24_3	FOXP2	chr7:113726382-114333827	+	protein_coding	-1.04921	0.483232	0.0274093	0.361618	0.507631	1.55684	0.869759	0.346163	0.141703	1.38917	1.65914	3.0085
ENSG00000085465.12_2	OVGP1	chr1:111956936-111970399	-	protein_coding	-1.04417	0.484925	0.0408618	0.389186	0.718395	1.76256	0.369211	0.601786	1.03095	3.78763	2.56414	1.28916
ENSG00000162390.17_2	ACOT11	chr1:55007930-55104865	+	protein_coding	-1.04169	0.485757	0.0203271	0.348186	0.694511	1.7362	0.291906	1.21238	0.482914	1.80134	3.05215	2.2576
ENSG00000112245.10_2	PTP4A1	chr6:64231653-64293492	+	protein_coding	-1.04073	0.486082	0.0366804	0.379623	4.11075	5.15147	17.2079	21.2302	11.74	44.931	24.9336	36.6942
ENSG00000204807.1	FAM27E2	chr9:45733559-45734896	+	protein_coding	-1.03342	0.488552	0.00396641	0.274149	0.151188	1.1846	0	0.055203	0.297779	1.39651	1.56951	0.907108
ENSG00000235631.1_3	RNF148	chr7:122341718-122343021	-	protein_coding	-1.01913	0.493413	0.0378356	0.382449	0.858823	1.87795	0.367726	1.30442	0.892494	2.79511	3.88441	1.67871
ENSG00000025039.14_2	RRAGD	chr6:90074355-90121989	-	protein_coding	-1.01873	0.493551	0.0236112	0.353466	2.27725	3.29598	3.89174	5.37865	2.65064	6.7922	10.0039	10.0499
ENSG00000165192.13_2	ASB11	chrX:15299819-15333778	-	protein_coding	-1.01207	0.495834	0.00678916	0.292892	0	1.01207	0	0	0	1.20748	1.40943	0.542331
ENSG00000132122.11_3	SPATA6	chr1:48761044-48937880	-	protein_coding	-1.00767	0.497348	0.0202289	0.348186	1.71145	2.71912	3.52928	2.24634	1.38874	5.74023	5.21164	5.81913
ENSG00000101542.9_2	CDH20	chr18:59000815-59223006	+	protein_coding	-1.00545	0.498114	0.0012318	0.216082	0.0987637	1.10422	0.117197	0.066568	0.0305622	1.10871	1.50043	0.884411
ENSG00000146233.7_2	CYP39A1	chr6:46517317-46620567	-	protein_coding	-1.00356	0.498769	0.00361578	0.269492	0.182779	1.18633	0	0.270702	0.15086	0.903991	1.54077	1.43633
ENSG00000175066.15_3	GK5	chr3:141876369-141944449	-	protein_coding	-1.0019	0.499343	0.0309347	0.369535	2.24498	3.24688	4.90677	4.80944	2.10409	8.29392	8.88282	8.31411
ENSG00000133878.8_3	DUSP26	chr8:33448850-33457624	-	protein_coding	-1.00053	0.499818	0.0204989	0.348219	0.14873	1.14926	0	0.0763929	0.265744	1.07221	2.07848	0.710459
ENSG00000140941.12_2	MAP1LC3B	chr16:87417601-87438385	+	protein_coding	-0.998116	0.500653	0.0323582	0.371326	2.54661	3.54473	6.19441	4.85015	3.73866	13.5206	12.3464	7.20079
ENSG00000060140.8_3	STYK1	chr12:10771538-10826917	-	protein_coding	-0.996591	0.501183	0.0262951	0.358907	0.714128	1.71072	0.611404	0.800068	0.522048	1.34086	2.26072	3.59457
ENSG00000185189.17_3	NRBP2	chr8:144915764-144923146	-	protein_coding	-0.986974	0.504535	0.0308635	0.369456	1.61342	2.6004	1.25127	2.78296	2.3636	4.35453	6.99462	4.21041
ENSG00000178038.16_2	ALS2CL	chr3:46710487-46735194	-	protein_coding	-0.978637	0.507459	0.0412274	0.389186	0.667073	1.64571	0.145092	1.37069	0.474725	1.89178	1.87307	2.68733
ENSG00000125945.14_2	ZNF436	chr1:23685941-23695935	-	protein_coding	-0.972792	0.509519	0.0195599	0.346839	2.70229	3.67508	5.43192	6.96727	4.3797	13.5811	8.69242	13.747
ENSG00000197647.11_3	ZNF433	chr19:12125547-12146556	-	protein_coding	-0.969895	0.510543	0.00910836	0.305148	1.16497	2.13487	1.44606	1.1331	1.16071	2.73352	2.94953	4.74534
ENSG00000139990.17_2	DCAF5	chr14:69517598-69619867	-	protein_coding	-0.960101	0.514021	0.0283905	0.363425	3.09831	4.05841	5.84018	11.4865	6.3544	13.9386	16.0376	17.1717
ENSG00000185664.14_4	PMEL	chr12:56347889-56367101	-	protein_coding	-0.955135	0.515793	0.00858156	0.301685	0.139421	1.09456	0	0.169861	0.142288	1.54102	0.661028	1.30727
ENSG00000241484.9_3	ARHGAP8	chr22:45148438-45258668	+	protein_coding	-0.941851	0.520564	0.0137139	0.326488	0.227996	1.16985	0	0.507897	0.0654393	1.24015	1.62947	0.933449
ENSG00000007314.12_2	SCN4A	chr17:62015914-62050278	-	protein_coding	-0.939377	0.521458	0.010888	0.320095	0.0548376	0.994214	0	0.0193397	0.099523	1.04588	1.51104	0.538621
ENSG00000206127.10_4	GOLGA8O	chr15:32737307-32747835	-	protein_coding	-0.931884	0.524173	0.0469295	0.401956	1.58257	2.51446	2.1894	1.53861	2.31819	6.8827	5.1736	2.83326
ENSG00000118689.14_2	FOXO3	chr6:108881038-109005977	+	protein_coding	-0.930882	0.524538	0.0160765	0.3312	3.14466	4.07554	6.32993	9.11672	8.32759	20.7417	14.3978	13.3162
ENSG00000197769.5_2	MAP1LC3C	chr1:242158792-242162375	-	protein_coding	-0.92455	0.526845	0.0151538	0.326488	0.15201	1.07656	0	0.130212	0.21372	0.591724	1.60899	1.25887
ENSG00000279765.3_4	AC013394.1	chr15:93426643-93492460	+	protein_coding	-0.922843	0.527469	0.0487204	0.403694	3.73487	4.65771	18.1792	8.14108	12.4616	28.5935	22.2443	22.3788
ENSG00000227471.8_2	AKR1B15	chr7:134233888-134264627	+	protein_coding	-0.918135	0.529193	0.0196229	0.346839	0	0.918135	0	0	0	1.64737	0.57019	0.623271
ENSG00000206077.10_2	ZDHHC11B	chr5:710475-767067	-	protein_coding	-0.917499	0.529426	0.0218051	0.349372	0.476563	1.39406	0.833359	0.319048	0.113965	1.98676	1.78311	1.1839
ENSG00000149050.9_2	ZNF214	chr11:7020549-7041599	-	protein_coding	-0.915867	0.530025	0.0350392	0.374583	0.860756	1.77662	1.38928	0.89435	0.323165	2.53025	1.8089	3.05611
ENSG00000108823.15_3	SGCA	chr17:48241575-48253292	+	protein_coding	-0.914972	0.530354	0.0228144	0.353466	0.375203	1.29018	0	0.547778	0.409722	2.07057	1.26861	1.09974
ENSG00000160097.16_2	FNDC5	chr1:33327869-33338083	-	protein_coding	-0.913928	0.530738	0.0145989	0.326488	0.0189091	0.932837	0	0	0.0401036	0.8436	0.492541	1.52839
ENSG00000135063.17_3	FAM189A2	chr9:71939488-72007371	+	protein_coding	-0.913465	0.530908	0.0356519	0.375824	0.38198	1.29545	0.117827	0.641197	0.206221	1.12851	2.41621	1.03369
ENSG00000106714.17_3	CNTNAP3	chr9:39072764-39288312	-	protein_coding	-0.91338	0.53094	0.00524101	0.283458	0.754387	1.66777	0.780537	0.763767	0.528577	2.70618	1.61025	2.3154
ENSG00000196263.7_3	ZNF471	chr19:57019212-57041590	+	protein_coding	-0.911536	0.531619	0.0211008	0.348219	1.03412	1.94566	0.992601	1.48567	0.733976	1.97797	3.06808	3.71842
ENSG00000182676.4_2	PPP1R27	chr17:79791368-79792926	-	protein_coding	-0.910816	0.531884	0.00159388	0.221597	0.0409287	0.951744	0	0.0888356	0	0.922143	1.22017	0.695657
ENSG00000054523.17_3	KIF1B	chr1:10270863-10441661	+	protein_coding	-0.910093	0.532151	0.0115985	0.320703	2.40042	3.31051	4.7792	4.91816	3.30267	10.067	9.85389	7.12968
ENSG00000073792.15_2	IGF2BP2	chr3:185361527-185542844	-	protein_coding	-0.909076	0.532526	0.0475171	0.40247	2.49983	3.4089	4.3011	5.5601	4.20345	11.4929	12.7022	5.99991
ENSG00000101782.14_3	RIOK3	chr18:21032787-21066567	+	protein_coding	-0.908144	0.53287	0.0332928	0.373573	2.91288	3.82103	8.67669	7.50444	4.19067	11.9485	12.9564	14.622
ENSG00000180071.19_3	ANKRD18A	chr9:38571355-38620657	-	protein_coding	-0.907223	0.53321	0.0273569	0.361378	0.665189	1.57241	0.368975	0.712241	0.701239	2.24214	1.14285	2.78621
ENSG00000090530.9_3	P3H2	chr3:189674517-189840226	-	protein_coding	-0.906377	0.533523	0.0235715	0.353466	0.780047	1.68642	1.1141	0.641203	0.45937	1.78338	1.82186	3.24507
ENSG00000240038.6_3	AMY2B	chr1:104096437-104122156	+	protein_coding	-0.902371	0.535007	0.0146805	0.326488	1.25348	2.15585	2.07332	0.922751	1.29338	3.43753	4.00947	2.98104
ENSG00000283563.1_3	AC098650.1	chr3:28390669-29809028	+	protein_coding	-0.899833	0.535949	0.0157065	0.329118	0.955434	1.85527	1.11752	1.22782	0.545733	3.4267	2.42342	2.12561
ENSG00000115295.19_3	CLIP4	chr2:29320571-29412509	+	protein_coding	-0.899248	0.536166	0.0142687	0.326488	2.14263	3.04188	3.28984	3.17703	3.80482	9.02183	5.22088	7.95959
ENSG00000143365.17_3	RORC	chr1:151778547-151804348	-	protein_coding	-0.898634	0.536394	0.0269332	0.360294	0.764193	1.66283	0.505727	0.645138	0.977817	1.75238	3.38921	1.62777
ENSG00000177169.9_3	ULK1	chr12:132379196-132407712	+	protein_coding	-0.896399	0.537226	0.0388366	0.383566	1.64344	2.53984	1.13069	3.24906	2.36791	4.57824	4.70273	5.1819
ENSG00000197763.14_4	TXNRD3	chr3:126325895-126373998	-	protein_coding	-0.893543	0.538291	0.00539973	0.283458	1.17921	2.07275	0.88277	1.73552	1.25473	3.48114	3.16155	2.99244
ENSG00000134709.10_2	HOOK1	chr1:60280458-60342050	+	protein_coding	-0.893361	0.538358	0.0140294	0.326488	1.64015	2.53351	2.08502	2.20241	2.06526	3.52474	6.54439	4.68552
ENSG00000102878.16_3	HSF4	chr16:67198584-67203848	+	protein_coding	-0.887888	0.540405	0.0391506	0.383698	0.699924	1.58781	0.387069	0.79724	0.719453	1.30374	1.73188	3.31562
ENSG00000196782.12_2	MAML3	chr4:140637907-141075338	-	protein_coding	-0.887835	0.540425	0.0375738	0.381819	1.91243	2.80026	2.33249	3.14109	2.86556	3.86301	8.30123	6.47214
ENSG00000072954.6_2	TMEM38A	chr19:16771938-16800840	+	protein_coding	-0.874864	0.545305	0.0436371	0.396071	0.439619	1.31448	0.326709	0.543939	0.217896	1.04669	2.684	1.04045
ENSG00000260238.6_3	PMF1-BGLAP	chr1:156182773-156213123	+	protein_coding	-0.872859	0.546064	0.0086431	0.301685	0.0133802	0.886239	0	0.006093	0.021987	1.06309	0.43796	1.12858
ENSG00000119900.7_2	OGFRL1	chr6:71998506-72018653	+	protein_coding	-0.871111	0.546726	0.0463798	0.401467	3.08022	3.95133	8.79447	7.26583	6.47217	13.867	21.1411	10.2456
ENSG00000106686.16_3	SPATA6L	chr9:4553386-4666674	-	protein_coding	-0.870316	0.547027	0.0179223	0.341953	0.424483	1.2948	0.170348	0.64755	0.253697	1.01707	1.4337	2.00838
ENSG00000185128.11	TBC1D3F	chr17:36283971-36294915	+	protein_coding	-0.867208	0.548207	0.0126152	0.322825	1.22158	2.08879	1.50888	0.878709	1.69065	2.77858	4.03026	3.04992
ENSG00000213865.7_3	C8orf44	chr8:67579850-67597799	+	protein_coding	-0.864538	0.549222	0.0173075	0.340502	1.03994	1.90448	1.30702	0.806358	1.08595	3.88602	2.42508	2.13536
ENSG00000254598.2_3	CSNK2A3	chr11:11373489-11374904	-	protein_coding	-0.863681	0.549549	0.00534451	0.283458	0.850597	1.71428	0.475005	1.10742	0.88634	2.41389	2.1131	2.32432
ENSG00000235387.2_3	SPAAR	chr9:35909480-35937150	+	protein_coding	-0.863037	0.549794	0.0412608	0.389186	0.299165	1.1622	0.0928464	0.351232	0.261491	1.17981	2.15803	0.628312
ENSG00000113209.8_3	PCDHB5	chr5:140514800-140518207	+	protein_coding	-0.860374	0.55081	0.00654627	0.292105	0.608311	1.46868	0.399443	0.751413	0.445491	2.14145	1.31973	1.90929
ENSG00000203722.7_2	RAET1G	chr6:150238014-150244257	-	protein_coding	-0.858854	0.55139	0.0315878	0.37062	0.315278	1.17413	0.322688	0.456354	0	0.774594	1.21167	1.9277
ENSG00000186777.11_2	ZNF732	chr4:264464-299110	-	protein_coding	-0.857365	0.55196	0.0232644	0.353466	0.102575	0.95994	0	0.072693	0.153875	0.759381	0.569312	1.66589
ENSG00000149596.6_2	JPH2	chr20:42740335-42816218	-	protein_coding	-0.855607	0.552633	0.0324432	0.371363	0.322727	1.17833	0.0806854	0.60506	0.127875	0.801628	1.87809	1.23549
ENSG00000114480.12_3	GBE1	chr3:81538850-81811312	-	protein_coding	-0.852681	0.553755	0.0447542	0.398007	2.74234	3.59502	4.00889	8.76959	5.12298	12.1206	11.2798	9.95184
ENSG00000137441.7_3	FGFBP2	chr4:15961866-15970932	-	protein_coding	-0.852536	0.55381	0.024046	0.355826	0.359912	1.21245	0	0.626183	0.299761	1.56864	0.935782	1.50259
ENSG00000130779.19_3	CLIP1	chr12:122755979-122907179	-	protein_coding	-0.851592	0.554173	0.0198996	0.347806	3.80059	4.65218	13.9309	14.3686	10.7911	31.349	19.5857	22.8734
ENSG00000240303.7_3	ACAD11	chr3:132276982-132379567	-	protein_coding	-0.845418	0.55655	0.0231673	0.353466	2.34865	3.19406	5.23786	2.86105	4.48653	9.66146	7.18774	7.78103
ENSG00000137709.9_2	POU2F3	chr11:120107349-120190653	+	protein_coding	-0.844473	0.556914	0.0238708	0.35472	0.165919	1.01039	0.216969	0.14041	0.0174189	0.665693	0.786074	1.74777
ENSG00000230453.9_2	ANKRD18B	chr9:33524392-33573007	+	protein_coding	-0.843141	0.557429	0.0163442	0.334106	0.202884	1.04602	0.100833	0.253526	0.105014	0.661195	0.974227	1.68434
ENSG00000172828.12_3	CES3	chr16:66995140-67009051	+	protein_coding	-0.842336	0.55774	0.0139286	0.326488	0.058347	0.900683	0	0.128996	0	0.677303	1.43538	0.593014
ENSG00000204767.3_3	FAM196B	chr5:169291268-169407744	-	protein_coding	-0.839046	0.559013	0.048151	0.403306	0.10779	0.946837	0	0.251251	0	0.786613	1.77759	0.44338
ENSG00000166689.15_4	PLEKHA7	chr11:16798864-17035990	-	protein_coding	-0.837941	0.559441	0.0472544	0.401958	1.2569	2.09484	0.969226	2.1499	1.2004	2.18771	4.15024	3.74815
ENSG00000162664.16_2	ZNF326	chr1:90460671-90501090	+	protein_coding	-0.832229	0.561661	0.0477333	0.40247	3.13784	3.97007	9.75997	8.39602	5.74528	19.4281	11.1467	14.5113
ENSG00000081913.13_3	PHLPP1	chr18:60382683-60647666	+	protein_coding	-0.824139	0.564819	0.0484188	0.403306	1.05058	1.87472	0.824619	1.41903	1.01354	1.5688	2.9933	3.80819
ENSG00000179094.15_3	PER1	chr17:8043790-8059824	-	protein_coding	-0.822974	0.565275	0.0417383	0.389186	2.89313	3.71611	6.0854	9.14213	4.70513	9.88893	13.8512	13.0356
ENSG00000157077.14_3	ZFYVE9	chr1:52607766-52812358	+	protein_coding	-0.822305	0.565538	0.0358682	0.376831	2.4366	3.25891	5.99959	4.65351	3.00941	7.28676	8.51393	10.1261
ENSG00000196109.6_2	ZNF676	chr19:22361893-22379753	-	protein_coding	-0.809322	0.57065	0.0233575	0.353466	0.391013	1.20033	0.471959	0.240061	0.235324	1.46241	0.73604	1.83851
ENSG00000139132.14_3	FGD4	chr12:32552463-32798984	+	protein_coding	-0.804277	0.572649	0.048893	0.403884	2.61974	3.42402	7.39464	5.4623	3.28031	9.05349	9.8344	10.3521
ENSG00000149548.14_2	CCDC15	chr11:124824017-124911385	+	protein_coding	-0.801453	0.573771	0.00824497	0.299225	1.54427	2.34572	1.9203	1.39762	2.54331	4.09882	4.2348	3.92075
ENSG00000154529.10	CNTNAP3B	chr9:43684902-43924049	+	protein_coding	-0.801445	0.573774	0.00143101	0.216082	0.43959	1.24104	0.287552	0.439159	0.34622	1.17302	1.27248	1.67426
ENSG00000227124.8_3	ZNF717	chr3:75758794-75834734	-	protein_coding	-0.799118	0.5747	0.0436375	0.396071	0.82374	1.62286	1.50656	0.501624	0.473237	1.64515	2.25949	2.38834
ENSG00000237198.2	FAM27E1	chr9:46385691-46387031	-	protein_coding	-0.796603	0.575703	0.0136215	0.326488	0.141877	0.93848	0.239185	0.006736	0.076654	1.39164	0.614926	0.822567
ENSG00000043591.5_3	ADRB1	chr10:115803815-115806667	+	protein_coding	-0.796521	0.575736	0.0195743	0.346839	0.325712	1.12223	0.452332	0.261315	0.074626	0.777406	1.67221	1.1718
ENSG00000112186.11_2	CAP2	chr6:17393447-17558023	+	protein_coding	-0.795442	0.576167	0.0368442	0.380008	1.56259	2.35803	2.99611	1.84461	1.26726	3.82211	4.89285	3.74192
ENSG00000145075.11_3	CCDC39	chr3:180320646-180588793	-	protein_coding	-0.785707	0.580068	0.0236918	0.353466	0.452335	1.23804	0.591589	0.377899	0.168022	1.7667	0.845976	1.56966
ENSG00000015171.19_3	ZMYND11	chr10:180405-300577	+	protein_coding	-0.782222	0.58147	0.00171474	0.225953	4.3126	5.09482	20.8662	16.9869	18.9498	35.7008	33.6435	30.3898
ENSG00000132970.12_3	WASF3	chr13:27131840-27263085	+	protein_coding	-0.778517	0.582966	0.0367729	0.380008	1.49977	2.27829	2.41584	2.20398	1.06653	3.85739	3.25529	4.52291
ENSG00000205038.11_3	PKHD1L1	chr8:110374706-110542559	+	protein_coding	-0.775434	0.584213	0.0430957	0.39462	0.259737	1.03517	0.449537	0.0947858	0.0814535	1.773	0.637348	0.895665
ENSG00000152990.13_3	ADGRA3	chr4:22346694-22517677	-	protein_coding	-0.774877	0.584439	0.0343939	0.374025	1.2928	2.06767	1.81612	1.98191	0.751329	3.35126	3.01297	3.21906
ENSG00000183273.6_3	CCDC60	chr12:119772517-119978852	+	protein_coding	-0.771738	0.585712	0.0479724	0.40325	0.224165	0.995903	0.280658	0.244538	0	0.45737	1.64828	1.05521
ENSG00000088876.11_3	ZNF343	chr20:2462463-2505348	-	protein_coding	-0.77083	0.58608	0.00528744	0.283458	2.3618	3.13263	3.86175	4.6368	3.9556	9.31313	6.73181	7.46018
ENSG00000188993.3_2	LRRC66	chr4:52859868-52883786	-	protein_coding	-0.770181	0.586344	0.0103445	0.315482	0.153009	0.92319	0	0.142149	0.203534	0.56748	1.23552	0.945997
ENSG00000113248.5_3	PCDHB15	chr5:140624917-140628933	+	protein_coding	-0.768374	0.587079	0.0389556	0.383591	0.439653	1.20803	0.140201	0.670943	0.309492	0.955533	1.08426	2.0251
ENSG00000164828.17_4	SUN1	chr7:856252-936072	+	protein_coding	-0.768016	0.587224	0.000158381	0.123748	2.61523	3.38325	4.85771	5.58068	4.96752	9.64148	9.17173	9.49501
ENSG00000146281.5_2	PM20D2	chr6:89855769-89875284	+	protein_coding	-0.766008	0.588042	0.0211152	0.348219	2.49206	3.25807	6.20025	4.29972	3.66608	9.0216	7.4186	9.37886
ENSG00000167555.13_3	ZNF528	chr19:52901102-52921665	+	protein_coding	-0.764167	0.588793	0.0186943	0.345693	1.6139	2.37806	2.5857	1.34617	2.40849	4.57236	3.94399	4.09906
ENSG00000177238.13_2	TRIM72	chr16:31225342-31242858	+	protein_coding	-0.764	0.588861	0.00372077	0.270895	0	0.764	0	0	0	1.00765	0.629843	0.496672
ENSG00000141161.11_3	UNC45B	chr17:33474836-33516364	+	protein_coding	-0.761952	0.589698	0.0241198	0.355826	0.0681926	0.830144	0	0	0.152349	0.418014	1.30822	0.716873
ENSG00000111670.14_3	GNPTAB	chr12:102139275-102224716	-	protein_coding	-0.757855	0.591375	0.00817613	0.299034	3.46277	4.22063	10.2514	8.6099	11.3956	16.7354	20.7287	15.8163
ENSG00000197603.13_4	C5orf42	chr5:37106330-37249530	-	protein_coding	-0.755681	0.592267	0.0289658	0.364009	2.49969	3.25537	6.60892	3.68116	4.07892	9.4669	8.09099	8.15096
ENSG00000058404.19_3	CAMK2B	chr7:44256749-44374176	-	protein_coding	-0.753781	0.593047	0.00546127	0.283458	0.0360716	0.789853	0	0.0778936	0	0.963356	0.821819	0.444787
ENSG00000147437.9_2	GNRH1	chr8:25276776-25282170	-	protein_coding	-0.747764	0.595526	0.0175516	0.341414	0.652004	1.39977	0.409125	0.910169	0.441441	1.877	1.89689	1.20417
ENSG00000144115.16_3	THNSL2	chr2:88469814-88486155	+	protein_coding	-0.743888	0.597128	0.0114374	0.320703	0.919309	1.6632	0.639127	0.973498	1.09107	2.18337	2.69403	1.70165
ENSG00000232833.4	FAM27E3	chr9:67784944-67786624	-	protein_coding	-0.741482	0.598125	0.00958021	0.310452	0.591881	1.33336	0.505739	0.493169	0.522871	2.09927	1.12873	1.42531
ENSG00000179008.8_3	C14orf39	chr14:60863187-60982261	-	protein_coding	-0.741332	0.598187	0.0320623	0.371326	0.296866	1.0382	0.291942	0.357893	0.0567887	0.856769	1.70598	0.723866
ENSG00000115616.2_2	SLC9A2	chr2:103236166-103327777	+	protein_coding	-0.74039	0.598577	0.000900874	0.191968	0.0350415	0.775432	0	0.0532809	0.021178	0.64144	0.597571	0.912491
ENSG00000099954.18_3	CECR2	chr22:17840839-18037850	+	protein_coding	-0.73853	0.59935	0.0145118	0.326488	0.348116	1.08665	0.444588	0.149541	0.241971	1.27537	1.43318	0.730265
ENSG00000121310.16_3	ECHDC2	chr1:53361582-53392884	-	protein_coding	-0.737829	0.599641	0.04156	0.389186	1.5659	2.30373	1.3185	2.70172	2.02371	3.05102	4.07351	4.85605
ENSG00000099204.18_3	ABLIM1	chr10:116190872-116444762	-	protein_coding	-0.735267	0.600707	0.00507685	0.283458	3.90461	4.63987	16.4452	12.9986	12.7547	22.0371	26.3594	23.5859
ENSG00000164093.15_3	PITX2	chr4:111538579-111563279	-	protein_coding	-0.731742	0.602176	0.0493656	0.404591	0.301543	1.03328	0.460521	0.174831	0.0910313	0.631229	1.7833	0.888312
ENSG00000099810.18_3	MTAP	chr9:21802542-21937650	+	protein_coding	-0.72845	0.603552	0.0312472	0.370151	0.850152	1.5786	0.421205	1.27045	0.815491	1.76722	2.47689	1.76939
ENSG00000164904.17_3	ALDH7A1	chr5:125866892-125931110	-	protein_coding	-0.725161	0.60493	0.0410317	0.389186	1.32124	2.04641	1.59229	1.93553	1.05037	2.22522	4.07146	3.30918
ENSG00000160808.9_2	MYL3	chr3:46899362-46923659	-	protein_coding	-0.724494	0.605209	0.0313186	0.370346	0.114191	0.838685	0	0.160587	0.092563	0.899297	1.23153	0.349623
ENSG00000047230.14_2	CTPS2	chrX:16606126-16731059	-	protein_coding	-0.720047	0.607078	0.0112833	0.320531	1.9365	2.65654	3.17716	2.5205	2.81369	4.1636	5.80401	6.13478
ENSG00000160191.17_2	PDE9A	chr21:44073746-44195619	+	protein_coding	-0.715423	0.609027	0.00493606	0.281435	1.01819	1.73361	1.22996	1.0922	0.780806	1.97153	2.59246	2.44537
ENSG00000198804.2	MT-CO1	chrM:5904-7445	+	protein_coding	-0.707842	0.612235	0.00972671	0.311455	12.7834	13.4912	8161.29	5824.22	7367.87	11198.4	12335.9	11049.2
ENSG00000249931.4_3	GOLGA8K	chr15:32684983-32695493	-	protein_coding	-0.707154	0.612527	0.018131	0.342734	0.15669	0.863844	0.0670339	0.123739	0.155212	1.28913	0.490165	0.766951
ENSG00000196323.12_3	ZBTB44	chr11:130096572-130184581	-	protein_coding	-0.704751	0.613549	0.0248859	0.357585	2.45565	3.1604	6.21682	3.96538	3.60652	7.7387	7.91665	8.17225
ENSG00000186026.6_3	ZNF284	chr19:44576297-44593766	+	protein_coding	-0.703233	0.614194	0.0484364	0.403306	0.437671	1.1409	0	0.505981	0.64982	0.959118	1.12982	1.57001
ENSG00000100033.16_3	PRODH	chr22:18900290-18924066	-	protein_coding	-0.701592	0.614893	0.0297131	0.36651	0.261012	0.962605	0.0704079	0.566934	0.0259297	0.825723	1.19237	0.849142
ENSG00000125124.11_3	BBS2	chr16:56500748-56554195	-	protein_coding	-0.695515	0.617489	0.0275776	0.361898	1.94643	2.64194	4.05385	2.35211	2.37956	5.00777	4.94704	5.8061
ENSG00000121577.13_3	POPDC2	chr3:119355304-119384171	-	protein_coding	-0.695219	0.617616	0.0310047	0.369766	0.642104	1.33732	0.47648	0.690249	0.523	1.6558	2.13956	0.9349
ENSG00000051596.9_3	THOC3	chr5:175344876-175461683	-	protein_coding	-0.694722	0.617829	0.0202956	0.348186	2.88692	3.58165	7.59757	5.03059	6.80578	12.4552	9.4409	11.2157
ENSG00000184313.19_3	MROH7	chr1:55107427-55175939	+	protein_coding	-0.693116	0.618516	0.00528571	0.283458	0.237568	0.930685	0.122085	0.223425	0.19383	0.815167	1.24215	0.701811
ENSG00000138463.8_2	DIRC2	chr3:122513642-122599986	+	protein_coding	-0.686417	0.621395	0.0499468	0.405132	2.70272	3.38914	7.44286	3.97016	5.57566	9.00752	8.43891	11.1744
ENSG00000264324.1_4	AC006030.1	chr2:74438731-74590504	-	protein_coding	-0.685253	0.621897	0.0451601	0.398038	0.350574	1.03583	0	0.626707	0.274355	1.31299	1.15084	0.732462
ENSG00000188626.6_3	GOLGA8M	chr15:28947100-28983530	-	protein_coding	-0.682958	0.622887	0.00248993	0.251007	0.505409	1.18837	0.509331	0.326975	0.428178	1.55701	1.20366	1.10051
ENSG00000104848.1_2	KCNA7	chr19:49570675-49576198	-	protein_coding	-0.682382	0.623136	0.00138969	0.216082	0	0.682382	0	0	0	0.801593	0.555834	0.474457
ENSG00000134508.12_3	CABLES1	chr18:20714528-20840431	+	protein_coding	-0.680341	0.624018	0.00995849	0.314027	0.6606	1.34094	0.561462	0.671129	0.5137	1.30454	2.0818	1.28877
ENSG00000139116.18_3	KIF21A	chr12:39687030-39837192	-	protein_coding	-0.678509	0.62481	0.0186737	0.345693	1.92017	2.59868	3.65927	2.68669	2.15596	4.60061	5.60568	5.00743
ENSG00000185442.12_3	FAM174B	chr15:93160673-93353114	-	protein_coding	-0.677592	0.625208	0.047005	0.401956	1.04881	1.7264	1.37335	1.2514	0.657113	1.8412	3.21092	2.02842
ENSG00000152894.14_4	PTPRK	chr6:128289924-128841819	-	protein_coding	-0.677236	0.625362	0.048718	0.403694	2.86118	3.53841	6.59555	8.26174	4.45318	9.21117	11.5037	11.2855
ENSG00000130703.15_2	OSBPL2	chr20:60806978-60871269	+	protein_coding	-0.672948	0.627224	0.0387225	0.383297	2.58584	3.25879	4.48447	5.14351	5.42236	7.97516	6.71703	11.6615
ENSG00000113805.8_2	CNTN3	chr3:74311719-74570291	-	protein_coding	-0.669392	0.628772	0.00851778	0.300902	0.147964	0.817356	0.188344	0.144677	0	0.502756	0.864772	0.952685
ENSG00000254732.1_4	AP001931.1	chr11:57509635-57560715	+	protein_coding	-0.663163	0.631492	0.0274555	0.361818	0.551495	1.21466	0.360662	0.693061	0.366555	0.936771	1.87043	1.24865
ENSG00000143028.8_2	SYPL2	chr1:110009250-110024759	+	protein_coding	-0.662714	0.631689	0.0071965	0.29508	0.0988544	0.761568	0	0.228215	0	0.752192	0.841629	0.510013
ENSG00000187889.12_3	FYB2	chr1:57184477-57285369	-	protein_coding	-0.660727	0.632559	0.0274033	0.361618	0.0162687	0.676996	0	0.0344085	0	0.386717	1.09165	0.409001
ENSG00000113282.13_2	CLINT1	chr5:157212751-157286183	-	protein_coding	-0.653882	0.635568	0.00359729	0.269492	3.61142	4.2653	12.765	10.6547	10.3804	17.8374	17.058	19.9054
ENSG00000144357.16_3	UBR3	chr2:170683968-170940641	+	protein_coding	-0.653184	0.635875	0.0084533	0.300902	2.88742	3.54061	7.25904	5.50981	6.53538	11.6142	11.1562	9.27614
ENSG00000174950.10_2	CD164L2	chr1:27705666-27709870	-	protein_coding	-0.652589	0.636138	0.0151486	0.326488	0	0.652589	0	0	0	0.791675	0.260674	0.719825
ENSG00000187164.19_4	SHTN1	chr10:118640993-118886097	-	protein_coding	-0.65248	0.636186	0.0218013	0.349372	2.41541	3.06789	3.97785	4.92066	4.15133	8.86854	7.83193	5.76506
ENSG00000214517.9_3	PPME1	chr11:73882144-73965748	+	protein_coding	-0.650347	0.637127	0.0144861	0.326488	1.58319	2.23353	1.71195	2.50921	1.82664	3.35063	3.38159	4.45631
ENSG00000048707.13_3	VPS13D	chr1:12290124-12572099	+	protein_coding	-0.645227	0.639392	0.0197134	0.34685	3.33301	3.97824	8.64665	9.20136	9.39856	18.8745	13.351	12.7255
ENSG00000120057.4_2	SFRP5	chr10:99526508-99531709	-	protein_coding	-0.645082	0.639456	0.0185048	0.345252	0.174567	0.819649	0	0.207115	0.190971	1.05117	0.462251	0.833134
ENSG00000177076.5_2	ACER2	chr9:19409057-19452018	+	protein_coding	-0.642673	0.640525	0.0202976	0.348186	0.917286	1.55996	1.02083	0.642354	1.02953	2.14081	2.34775	1.43775
ENSG00000197181.11_2	PIWIL2	chr8:22132810-22215076	+	protein_coding	-0.642218	0.640727	0.0433073	0.394654	0.17839	0.820608	0	0.265277	0.145294	1.26664	0.71557	0.416743
ENSG00000093167.17_3	LRRFIP2	chr3:37094147-37225180	-	protein_coding	-0.641427	0.641078	0.00690037	0.29508	2.77257	3.414	7.04215	5.11896	5.4838	10.1869	9.27563	9.53484
ENSG00000171368.11_2	TPPP	chr5:659977-693510	-	protein_coding	-0.639966	0.641728	0.0208764	0.348219	0.472572	1.11254	0.29633	0.64742	0.250993	1.30382	1.39323	0.833532
ENSG00000188517.14_3	COL25A1	chr4:109731877-110223813	-	protein_coding	-0.637763	0.642709	0.0334931	0.373573	0.131305	0.769068	0.142941	0.0523996	0.0923862	1.10605	0.319028	0.781624
ENSG00000136895.18_4	GARNL3	chr9:129986544-130155939	+	protein_coding	-0.636787	0.643144	0.0359401	0.377066	0.822947	1.45973	1.06832	0.775005	0.507924	1.66699	1.31787	2.36638
ENSG00000204422.7_4	AL662899.1	chr6:31654739-31681849	-	protein_coding	-0.636527	0.643259	0.0256357	0.357723	0	0.636527	0	0	0	0.768112	0.762897	0.205327
ENSG00000174428.16_2	GTF2IRD2B	chr7:74508364-74565623	+	protein_coding	-0.636492	0.643275	0.027006	0.360581	2.03546	2.67195	4.20187	2.52466	2.75773	5.52497	5.81478	4.82077
ENSG00000158458.19_3	NRG2	chr5:139226364-139422884	-	protein_coding	-0.634009	0.644383	0.0167808	0.337471	0.417021	1.05103	0.210394	0.459344	0.347482	0.800427	1.49635	0.979219
ENSG00000141385.9_3	AFG3L2	chr18:12328943-12377313	-	protein_coding	-0.632223	0.645181	0.04626	0.401438	2.75198	3.3842	4.06011	6.91773	6.62994	9.73355	10.2902	8.39269
ENSG00000089123.15_3	TASP1	chr20:13370039-13619587	-	protein_coding	-0.631627	0.645448	0.001529	0.219427	2.90527	3.53689	6.24938	7.01305	6.23797	11.6058	9.76078	10.5271
ENSG00000170264.12_2	FAM161A	chr2:62051989-62081278	-	protein_coding	-0.631512	0.6455	0.027263	0.361378	0.762365	1.39388	0.627159	0.536743	0.951879	1.75829	1.14269	2.07041
ENSG00000173040.12_2	EVC2	chr4:5544499-5711275	-	protein_coding	-0.629968	0.646191	0.0185424	0.345252	1.82112	2.45108	2.20759	3.32151	2.18286	5.05962	4.32157	4.07065
ENSG00000196275.9	GTF2IRD2	chr7:74210483-74267847	-	protein_coding	-0.627993	0.647076	0.00547706	0.283458	1.79982	2.42781	2.54546	2.30547	2.60159	4.36246	5.14024	3.73134
ENSG00000159788.18_3	RGS12	chr4:3294755-3441640	+	protein_coding	-0.622488	0.64955	0.0328096	0.372773	1.20512	1.82761	1.34579	1.39753	1.17909	1.97099	2.27993	3.58908
ENSG00000020426.10_3	MNAT1	chr14:61201460-61436671	+	protein_coding	-0.614119	0.653329	0.0449655	0.398007	2.88159	3.49571	6.66408	6.10147	6.35408	7.50133	11.193	12.8466
ENSG00000142619.4_2	PADI3	chr1:17575593-17610728	+	protein_coding	-0.612609	0.654013	0.00579357	0.284927	0.0906323	0.703242	0.151373	0.048656	0	0.424276	0.7634	0.718484
ENSG00000120328.6_2	PCDHB12	chr5:140588269-140592143	+	protein_coding	-0.612163	0.654215	0.0253984	0.357723	0.623391	1.23555	0.370406	0.856267	0.437106	1.73425	1.26425	1.10889
ENSG00000050555.17_3	LAMC3	chr9:133884469-133969860	+	protein_coding	-0.611655	0.654445	0.00644925	0.292105	0.172659	0.784315	0	0.104192	0.296829	0.827064	0.66882	0.675497
ENSG00000072364.12_2	AFF4	chr5:132211071-132299326	-	protein_coding	-0.609084	0.655613	0.011368	0.320703	4.02489	4.63398	18.1937	14.4338	13.5617	26.0284	22.2359	23.3736
ENSG00000181856.14_2	SLC2A4	chr17:7184986-7191576	+	protein_coding	-0.606942	0.656587	0.020367	0.348186	0.637389	1.24433	0.720638	0.562983	0.399509	1.79337	1.00423	1.37502
ENSG00000248713.1_3	AC083902.2	chr4:100557686-100575805	-	protein_coding	-0.606745	0.656676	0.00334402	0.269492	0	0.606745	0	0	0	0.346078	0.545909	0.697038
ENSG00000088387.18_3	DOCK9	chr13:99445683-99738879	-	protein_coding	-0.605412	0.657283	0.0220447	0.350223	2.95913	3.56454	8.07108	6.22703	6.17369	9.44275	10.3682	12.9508
ENSG00000166960.16_4	CCDC178	chr18:30517366-31021065	-	protein_coding	-0.603965	0.657943	0.0236057	0.353466	0.165299	0.769263	0.368737	0.0302904	0	0.916128	0.552582	0.664313
ENSG00000152578.12_3	GRIA4	chr11:105480721-105852819	+	protein_coding	-0.597296	0.660991	0.00385323	0.27307	0.0158265	0.613123	0	0.0020556	0.0313378	0.594618	0.676195	0.338825
ENSG00000171735.18_3	CAMTA1	chr1:6845384-7829766	+	protein_coding	-0.595647	0.661747	0.0123382	0.322535	1.28665	1.8823	1.26683	1.78488	1.30005	2.56806	2.33968	3.20483
ENSG00000213366.12_3	GSTM2	chr1:110210644-110252173	+	protein_coding	-0.59294	0.662991	0.0327262	0.372773	0.837871	1.43081	0.755192	0.571842	1.06985	2.08248	1.86876	1.21593
ENSG00000110048.11_2	OSBP	chr11:59341871-59383617	-	protein_coding	-0.5907	0.664021	0.00574307	0.284927	3.71539	4.30609	10.9414	14.1495	11.5278	18.5699	19.6487	18.1558
ENSG00000100814.17_2	CCNB1IP1	chr14:20779527-20801471	-	protein_coding	-0.589047	0.664782	0.0263151	0.358907	1.67505	2.26409	2.25338	1.73258	2.66276	3.19413	4.58126	3.73484
ENSG00000185946.15_3	RNPC3	chr1:104068313-104097861	+	protein_coding	-0.588796	0.664897	0.0239246	0.355123	2.86012	3.44892	7.9962	5.913	5.15488	10.203	9.37598	10.2026
ENSG00000175356.12_3	SCUBE2	chr11:9041938-9159661	-	protein_coding	-0.588692	0.664945	0.022092	0.350223	0.362612	0.951304	0.212613	0.28086	0.368506	1.24839	1.04374	0.573315
ENSG00000185345.18_4	PRKN	chr6:161768452-163148803	-	protein_coding	-0.587828	0.665344	0.00414708	0.275173	0.833267	1.42109	0.892415	0.804432	0.656372	1.60338	1.98914	1.4677
